# Supplementary material for: Multiomics Point of Departure (moPOD) Modeling Supports an Adverse Outcome Pathway Network for Ionizing Radiation
Source: Environ Sci Technol. 2023 Feb 17;57(8):3198–205. doi: 10.1021/acs.est.2c04917 (PMC9979642; doi:10.1021/acs.est.2c04917)
Supplement: Supplementary file 1 — es2c04917_si_001.xlsx [file es2c04917_si_001.xlsx]

## Sheet: Title page
Multiomics point of departure (moPOD) modeling supports an adverse outcome pathway network for ionizing radiation You Song*,†,‡, Keke Zheng‡,§, Dag Anders Brede‡,§, Tânia Gomes†,‡, Li Xie†,‡, Yetneberk Kassaye‡,§, Brit Salbu‡,§, Knut Erik Tollefsen*,†,‡,§ † Norwegian Institute for Water Research (NIVA), Gaustadalléen 21, N-0349 OSLO, Norway ‡ Centre for Environmental Radioactivity (CERAD), Norweg…
*Corresponding author: You Song, you.song@niva.no; Knut Erik Tollefsen, ket@niva.no
Table S1 Measured dose-rates of gamma radiation.
Table S2 Dose-responsive genes in Daphnia magna after 4 days exposure to gamma radiation.
Table S3 Dose-responsive metabolites in Daphnia magna after 4 days exposure to gamma radiation.
Table S4 Enriched gene ontology (GO) functions by dose-responsive genes in Daphnia magna after 4 days exposure to gamma radiation.
Table S5 Enriched gene ontology (GO) functions by dose-responsive genes in Daphnia magna after 8 days exposure to gamma radiation.
Table S6 Enriched KEGG pathways by dose-responsive genes in Daphnia magna after 4 days exposure to gamma radiation.
Table S7 Enriched KEGG pathways by dose-responsive genes in Daphnia magna after 8 days exposure to gamma radiation.
Table S8 Enriched KEGG pathways by dose-responsive metabolites in Daphnia magna after 8 days exposure to gamma radiation.
Table S9 Enriched KEGG pathways by a combination of dose-responsive genes and metabolites in Daphnia magna after 8 days exposure to gamma radiation and the estimated pathway-level points of departure.

## Sheet: Table S1_Dosimetry
Table S1. Measured dose-rates of gamma radiation.
Air kerma	Measured	mGy/h
Nomial Dose rate	Front Avg	stdev	Mid Avg	stdev	Back	stdev
100,0	115,33	4,61	83,39	3,33	62,28	4,28
40,0	48,03	2,55	37,92	0,74	29,74	0,86
10,0	11,71	0,94			8,47	0,68
4,0	4,01	0,19			3,07	0,12
1,0	1,06	0,04			0,76	0,02
0,4	0,47	0,00			0,32	0,00
Dose to Water	Measured	mGy/h
Nomial Dose rate	Front Avg	stdev	Mid Avg	stdev	Back	stdev
100,0	128,25	5,13	92,73	3,71	69,26	4,76
40,0	53,41	2,83	42,17	0,82	33,07	0,96
10,0	13,02	1,05			9,42	0,76
4,0	4,46	0,21			3,41	0,13
1,0	1,18	0,04			0,85	0,02
0,4	0,52	0,00			0,36	0,00

## Sheet: Table S2_DRG
Table S2. Dose-responsive genes in Daphnia magna after 4 days exposure to gamma radiation.
Time	ACCNUM	X	irow	adjpvalue	model	nbpar	b	c	d	e	f	SDres	typology	trend	y0	yrange	xextrem	yextrem	BMD.zSD	BMD.xfold	BMD.zSD.lower	BMD.zSD.upper	BMD.xfold.lower	BMD.xfold.upper	nboot.successful	ï»¿NUM	ACCNUM.R.Dma2	Description	Length	Num.Hits	e.Value	sim.mean	Num.GO	GO.IDs	GO.Names	Enzyme.Codes	Enzyme.Names	InterPro.IDs	InterPro.GO.IDs	InterPro.GO.Names	Tags	ACCNUM.P.Dme	Sequence.desc.Dme	Sequence.length	Hit.desc.	E.Value	Similarity	Bit.Score	Alignment.length
4d	XM_032920452.1	150	10420	0.00488162	log-Gauss-probit	4	1.69929	13.2567	13.2567	0.738743	0.210904	0.0848897	lGP.bell	bell	13.2567	0.210904	0.738743	13.4676	0.0746218	NA	0.000978226	0.345421	Inf	Inf	850	15798	XM_032920452	papilin-like	3685	20	0	62.54	4	P:GO:0010951; F:GO:0004867; F:GO:0005515; C:GO:0005615	P:negative regulation of endopeptidase activity; F:serine-type endopeptidase inhibitor activity; F:protein binding; C:extracellular space			IPR002223 (PRINTS); IPR036880 (G3DSA:4.10.410.GENE3D); IPR036880 (G3DSA:4.10.410.GENE3D); IPR036880 (G3DSA:4.10.410.GENE3D); IPR036880 (G3DSA:4.10.410.GENE3D); IPR002223 (PFAM); IPR036880 (G3DSA:4.10.410.GENE3D); IPR036880 (G3DSA:4.10.410.GENE3D); PTHR10083 (PANTHER); PTHR10083 (PANTHER); PTHR10083:SF217 (PANTHER); PTHR10083:SF217 (PANTHER); PTHR10083 (PANTHER); PTHR10083:SF217 (PANTHER); PTHR100…	F:GO:0004867; F:GO:0005515	F:serine-type endopeptidase inhibitor activity; F:protein binding	[INTERPRO, BLASTED, MAPPED, ANNOTATED]	NP_001163761	papilin, isoform G	3685	ref|NP_001163761.1|papilin, isoform G [Drosophila melanogaster]	4.58e-39	43.0939	160.229	362
4d	XM_032920867.1	375	5357	0.049994	log-Gauss-probit	4	2.18844	7.64603	7.64603	1.79285	0.248722	0.1158	lGP.bell	bell	7.64603	0.248722	1.79285	7.89475	0.119767	NA	0.00109168	0.748488	Inf	Inf	892	13649	XM_032920867	serine/threonine-protein kinase/endoribonuclease IRE2-like	1806	20	0	64.08	10	P:GO:0006468; P:GO:0036498; P:GO:0070059; P:GO:0090502; F:GO:0004521; F:GO:0004674; F:GO:0005524; F:GO:0051082; C:GO:0016021; C:GO:1990604	P:protein phosphorylation; P:IRE1-mediated unfolded protein response; P:intrinsic apoptotic signaling pathway in response to endoplasmic reticulum stress; P:RNA phosphodiester bond hydrolysis, endonucleolytic; F:endoribonuclease activity; F:protein serine/threonine kinase activity; F:ATP binding; F:unfolded protein binding; C:integral component of membrane; C:IRE1-TRAF2-ASK1 complex	EC:2.7.11	Transferring phosphorus-containing groups	G3DSA:1.10.510.10 (GENE3D); IPR000719 (PFAM); G3DSA:3.30.200.20 (GENE3D); mobidb-lite (MOBIDB_LITE); mobidb-lite (MOBIDB_LITE); mobidb-lite (MOBIDB_LITE); PTHR13954 (PANTHER); IPR008271 (PROSITE_PATTERNS); IPR000719 (PROSITE_PROFILES); IPR011009 (SUPERFAMILY)	P:GO:0006468; F:GO:0004672; F:GO:0005524	P:protein phosphorylation; F:protein kinase activity; F:ATP binding	[INTERPRO, BLASTED, MAPPED, ANNOTATED]	NP_001097839	Inositol-requiring enzyme-1	1806	ref|NP_001097839.1|Inositol-requiring enzyme-1 [Drosophila melanogaster]	7.29e-47	54.6763	177.948	278
4d	XM_032920996.1	63	3393	3.72133e-05	log-Gauss-probit	4	2.2495	11.7749	11.7749	1.02532	0.269987	0.108204	lGP.bell	bell	11.7749	0.269987	1.02532	12.0449	0.0489495	NA	0.000233565	0.390095	Inf	Inf	877	14716	XM_032920996	sodium-independent sulfate anion transporter-like	2354	20	0	73.39	6	P:GO:0035235; P:GO:1902358; F:GO:0004970; F:GO:0008271; F:GO:0015301; C:GO:0005887	P:ionotropic glutamate receptor signaling pathway; P:sulfate transmembrane transport; F:ionotropic glutamate receptor activity; F:secondary active sulfate transmembrane transporter activity; F:anion:anion antiporter activity; C:integral component of plasma membrane			IPR036513 (G3DSA:3.30.750.GENE3D); IPR002645 (PFAM); IPR011547 (PFAM); mobidb-lite (MOBIDB_LITE); mobidb-lite (MOBIDB_LITE); PTHR11814:SF187 (PANTHER); IPR001902 (PANTHER); IPR002645 (PROSITE_PROFILES); cd07042 (CDD); IPR036513 (SUPERFAMILY)	P:GO:0008272; P:GO:0055085; F:GO:0008271; F:GO:0015116; C:GO:0016020; C:GO:0016021	P:sulfate transport; P:transmembrane transport; F:secondary active sulfate transmembrane transporter activity; F:sulfate transmembrane transporter activity; C:membrane; C:integral component of membrane	[INTERPRO, BLASTED, MAPPED, ANNOTATED]	NP_524490	epidermal stripes and patches, isoform A	2354	ref|NP_524490.2|epidermal stripes and patches, isoform A [Drosophila melanogaster]	5.21e-131	62.0805	405.216	596
4d	XM_032921470.1	286	20756	0.0293423	log-Gauss-probit	5	4.14434	-1.7884	8.14311	2624.51	2.85246	0.165489	lGP.bell	bell	8.14311	0.315656	8.2988	8.4117	0.724965	NA	NA	NA	NA	NA	97	18546	XM_032921470	NADPH oxidase 5	4103	20	0	67.23	8	P:GO:0033215; P:GO:0042554; P:GO:0055114; F:GO:0000293; F:GO:0005509; F:GO:0016175; C:GO:0005886; C:GO:0016021	P:reductive iron assimilation; P:superoxide anion generation; P:oxidation-reduction process; F:ferric-chelate reductase activity; F:calcium ion binding; F:superoxide-generating NADPH oxidase activity; C:plasma membrane; C:integral component of membrane	EC:1.16.1; EC:1.16.1.7	Oxidizing metal ions; Ferric-chelate reductase (NADH)	IPR013130 (PFAM); IPR039261 (G3DSA:3.40.50.GENE3D); IPR013112 (PFAM); G3DSA:2.40.30.10 (GENE3D); IPR013121 (PFAM); G3DSA:1.10.238.10 (GENE3D),SFLDG01169 (SFLD); mobidb-lite (MOBIDB_LITE); mobidb-lite (MOBIDB_LITE); mobidb-lite (MOBIDB_LITE); PTHR11972 (PANTHER); IPR029648 (PTHR11972:PANTHER); IPR018247 (PROSITE_PATTERNS); IPR017927 (PROSITE_PROFILES); IPR002048 (PROSITE_PROFILES); IPR002048 (PROS…	P:GO:0042554; P:GO:0055114; F:GO:0005509; F:GO:0016175; F:GO:0016491	P:superoxide anion generation; P:oxidation-reduction process; F:calcium ion binding; F:superoxide-generating NADPH oxidase activity; F:oxidoreductase activity	[INTERPRO, BLASTED, MAPPED, ANNOTATED]	NP_001286485	NADPH oxidase, isoform B	4103	ref|NP_001286485.1|NADPH oxidase, isoform B [Drosophila melanogaster]	6.49e-179	63.5385	566.614	650
4d	XM_032921540.1	121	2076	0.00228845	log-Gauss-probit	5	0.96243	10.6923	10.304	1.58731	0.47121	0.220434	lGP.bell	bell	10.304	0.690635	2.17817	10.9946	0.42847	NA	0.127888	0.857285	1.56354	Inf	864	1185	XM_032921540	putative Peritrophic matrix protein	1560	20	3.38e-113	66.16	3	F:GO:0008061; F:GO:0008233; C:GO:0005576	F:chitin binding; F:peptidase activity; C:extracellular region			G3DSA:2.170.140.10 (GENE3D); IPR002557 (PFAM); mobidb-lite (MOBIDB_LITE); PTHR23301:SF58 (PANTHER); PTHR23301 (PANTHER); IPR002557 (PROSITE_PROFILES); IPR002557 (PROSITE_PROFILES); IPR036508 (SUPERFAMILY); IPR036508 (SUPERFAMILY)	F:GO:0008061; C:GO:0005576	F:chitin binding; C:extracellular region	[INTERPRO, BLASTED, MAPPED, ANNOTATED]	NP_572598	chitinase 6, isoform J	1560	ref|NP_572598.3|chitinase 6, isoform J [Drosophila melanogaster]	5.07e-07	59.0164	53.5286	61
4d	XM_032922179.1	115	2414	0.00172535	log-Gauss-probit	5	3.45399	4.61407	9.75341	210.808	2.0154	0.234734	lGP.bell	bell	9.75341	0.568625	6.27865	10.1606	0.526083	NA	NA	NA	NA	NA	234	20536	XM_032922179	globin D, coelomic	1216	20	1.49e-124	60.52	7	P:GO:0015671; F:GO:0005344; F:GO:0019825; F:GO:0020037; F:GO:0046872; C:GO:0005576; C:GO:0005833	P:oxygen transport; F:oxygen carrier activity; F:oxygen binding; F:heme binding; F:metal ion binding; C:extracellular region; C:hemoglobin complex			IPR002336 (PRINTS); IPR000971 (PFAM); IPR012292 (G3DSA:1.10.490.GENE3D); PTHR47217 (PANTHER); IPR000971 (PROSITE_PROFILES); cd01040 (CDD); IPR009050 (SUPERFAMILY)	P:GO:0015671; F:GO:0019825; F:GO:0020037; C:GO:0005576; C:GO:0005833	P:oxygen transport; F:oxygen binding; F:heme binding; C:extracellular region; C:hemoglobin complex	[INTERPRO, BLASTED, MAPPED, ANNOTATED]			1216	No Blast Hit	NA	NA	NA	NA
4d	XM_032922290.1	301	18303	0.0348507	log-Gauss-probit	4	1.85501	11.5723	11.5723	7.12333	0.16977	0.0875349	lGP.bell	bell	11.5723	0.16977	7.12333	11.742	0.842193	NA	0.0666043	4.87088	Inf	Inf	942	17252	XM_032922290	Hypothetical predicted protein	904	20	2.86e-96	60.7	NA					no IPS match	no IPS match	no IPS match	[INTERPRO, BLASTED]	NP_652364	uncharacterized protein Dmel_CG16926, isoform A	904	ref|NP_652364.3|uncharacterized protein Dmel_CG16926, isoform A [Drosophila melanogaster]	3.98e-09	52.9412	54.6842	85
4d	XM_032922468.1	289	21217	0.0313694	log-Gauss-probit	4	2.17383	9.33441	9.33441	3.12758	0.234382	0.105449	lGP.bell	bell	9.33441	0.234382	3.12758	9.56879	0.200458	NA	0.00542136	1.07974	Inf	Inf	938	5969	XM_032922468	adhesion G protein-coupled receptor L3-like	3664	20	0	64.39	4	P:GO:0007166; P:GO:0007189; F:GO:0004930; C:GO:0005887	P:cell surface receptor signaling pathway; P:adenylate cyclase-activating G protein-coupled receptor signaling pathway; F:G protein-coupled receptor activity; C:integral component of plasma membrane			IPR000832 (PRINTS); IPR036445 (G3DSA:4.10.1240.GENE3D); IPR016186 (G3DSA:3.10.100.GENE3D); G3DSA:1.20.1070.10 (GENE3D); G3DSA:2.60.220.50 (GENE3D); IPR000203 (PFAM); IPR000832 (PFAM); PTHR12011 (PANTHER); IPR017981 (PROSITE_PROFILES); IPR000203 (PROSITE_PROFILES); IPR001879 (PROSITE_PROFILES); cd00037 (CDD); cd15440 (CDD); SSF81321 (SUPERFAMILY); IPR016187 (SUPERFAMILY)	P:GO:0007166; P:GO:0007186; F:GO:0004888; F:GO:0004930; C:GO:0016020; C:GO:0016021	P:cell surface receptor signaling pathway; P:G protein-coupled receptor signaling pathway; F:transmembrane signaling receptor activity; F:G protein-coupled receptor activity; C:membrane; C:integral component of membrane	[INTERPRO, BLASTED, MAPPED, ANNOTATED]	NP_001260807	Calcium-independent receptor for alpha-latrotoxin, isoform I	3664	ref|NP_001260807.1|Calcium-independent receptor for alpha-latrotoxin, isoform I [Drosophila melanogaster]	1.2e-25	42.5234	116.316	642
4d	XM_032922469.1	124	23471	0.0023332	log-Gauss-probit	4	1.97695	8.56095	8.56095	4.23869	0.229518	0.103492	lGP.bell	bell	8.56095	0.229518	4.23869	8.79046	0.349621	NA	0.0293572	1.70016	Inf	Inf	956	5971	XM_032922469	adhesion G protein-coupled receptor L3-like	3579	20	0	59.67	4	P:GO:0007166; P:GO:0007189; F:GO:0004930; C:GO:0005887	P:cell surface receptor signaling pathway; P:adenylate cyclase-activating G protein-coupled receptor signaling pathway; F:G protein-coupled receptor activity; C:integral component of plasma membrane			IPR000832 (PRINTS); IPR036445 (G3DSA:4.10.1240.GENE3D); IPR016186 (G3DSA:3.10.100.GENE3D); IPR000203 (PFAM); G3DSA:1.20.1070.10 (GENE3D); G3DSA:2.60.220.50 (GENE3D); IPR001879 (PFAM); IPR000832 (PFAM); PTHR12011:SF347 (PANTHER); PTHR12011 (PANTHER); IPR017981 (PROSITE_PROFILES); IPR001879 (PROSITE_PROFILES); IPR000203 (PROSITE_PROFILES); cd15440 (CDD); cd00037 (CDD); IPR036445 (SUPERFAMILY); IPR0…	P:GO:0007166; P:GO:0007186; F:GO:0004888; F:GO:0004930; C:GO:0016020; C:GO:0016021	P:cell surface receptor signaling pathway; P:G protein-coupled receptor signaling pathway; F:transmembrane signaling receptor activity; F:G protein-coupled receptor activity; C:membrane; C:integral component of membrane	[INTERPRO, BLASTED, MAPPED, ANNOTATED]	NP_001163090	Calcium-independent receptor for alpha-latrotoxin, isoform E	3579	ref|NP_001163090.1|Calcium-independent receptor for alpha-latrotoxin, isoform E [Drosophila melanogaster]	9e-28	41.7311	122.865	647
4d	XM_032922713.1	29	11964	3.83318e-08	log-Gauss-probit	4	2.49303	8.1458	8.1458	3.75135	0.510138	0.117521	lGP.bell	bell	8.1458	0.510138	3.75135	8.65593	0.0523404	NA	0.00569161	0.166595	Inf	Inf	987	14998	XM_032922713	Protein spaetzle	2456	20	0	53.88	6	P:GO:0008592; P:GO:0021556; P:GO:0045087; F:GO:0005121; F:GO:0008083; C:GO:0005576	P:regulation of Toll signaling pathway; P:central nervous system formation; P:innate immune response; F:Toll binding; F:growth factor activity; C:extracellular region			IPR029034 (G3DSA:2.10.90.GENE3D); IPR032104 (PFAM); PTHR23199 (PANTHER); PTHR23199:SF4 (PANTHER); IPR029034 (SUPERFAMILY)	no GO terms	no GO terms	[INTERPRO, BLASTED, MAPPED, ANNOTATED]	NP_733188	spatzle, isoform I	2456	ref|NP_733188.1|spatzle, isoform I [Drosophila melanogaster]	2.06e-16	43.1818	79.7221	176
4d	XM_032922751.1	118	1615	0.00210742	log-Gauss-probit	5	3.07491	-7.99799	11.232	3242.5	4.37164	0.0853002	lGP.bell	bell	11.232	0.34964	14.7029	11.4071	1.92738	NA	NA	NA	NA	NA	269	8837	XM_032922751	protein cueball-like	2481	20	0	65.4	2	P:GO:0060070; C:GO:0016021	P:canonical Wnt signaling pathway; C:integral component of membrane			IPR011042 (G3DSA:2.120.10.GENE3D); G3DSA:2.10.25.10 (GENE3D); IPR000033 (PFAM); PTHR46513:SF13 (PANTHER); PTHR46513 (PANTHER); IPR000742 (PROSITE_PATTERNS); IPR000033 (PROSITE_PROFILES); IPR000033 (PROSITE_PROFILES); IPR000742 (PROSITE_PROFILES); IPR000033 (PROSITE_PROFILES); IPR000033 (PROSITE_PROFILES); IPR000033 (PROSITE_PROFILES); SSF63825 (SUPERFAMILY); SSF57196 (SUPERFAMILY)	no GO terms	no GO terms	[INTERPRO, BLASTED, MAPPED, ANNOTATED]	NP_612113	LDL receptor protein 1, isoform G	2481	ref|NP_612113.2|cueball [Drosophila melanogaster]	2.97e-39	45.73	155.606	363
4d	XM_032922792.1	76	18802	0.000159135	Gauss-probit	5	39.381	8.41889	6.44425	0	1.26532	0.141308	GP.bell	bell	8.6969	0.476217	24.5179	8.9345	8.63535	NA	2.75599	73.9159	16.5258	Inf	632	14081	XM_032922792	Polyadenylation factor subunit, putative	981	20	0	58.64	15	P:GO:0007097; P:GO:0007281; P:GO:0008090; P:GO:0031023; P:GO:0047496; P:GO:0048854; P:GO:2000574; F:GO:0051010; F:GO:0070840; C:GO:0000776; C:GO:0005635; C:GO:0005875; C:GO:0005881; C:GO:0043025; C:GO:1904115	P:nuclear migration; P:germ cell development; P:retrograde axonal transport; P:microtubule organizing center organization; P:vesicle transport along microtubule; P:brain morphogenesis; P:regulation of microtubule motor activity; F:microtubule plus-end binding; F:dynein complex binding; C:kinetochore; C:nuclear envelope; C:microtubule associated complex; C:cytoplasmic microtubule; C:neuronal cell …			IPR015943 (G3DSA:2.130.10.GENE3D); IPR015943 (G3DSA:2.130.10.GENE3D); PTHR44129 (PANTHER); PTHR44129:SF1 (PANTHER); IPR017986 (PROSITE_PROFILES); IPR036322 (SUPERFAMILY)	F:GO:0005515	F:protein binding	[INTERPRO, BLASTED, MAPPED, ANNOTATED]	NP_001262802	supernumerary limbs, isoform B	981	ref|NP_001262802.1|supernumerary limbs, isoform B [Drosophila melanogaster]	9.98e-09	49.0566	56.9954	106
4d	XM_032922964.1	224	16826	0.0170448	log-Gauss-probit	4	2.29643	11.4578	11.4578	0.905356	0.103193	0.0515426	lGP.bell	bell	11.4578	0.103193	0.905356	11.561	0.0604935	NA	0.000665416	0.542414	Inf	Inf	766	17619	XM_032922964	actin-binding LIM protein 3 isoform X1	4885	20	0	70.96	5	P:GO:0007010; P:GO:0030032; F:GO:0046872; F:GO:0051015; C:GO:0015629	P:cytoskeleton organization; P:lamellipodium assembly; F:metal ion binding; F:actin filament binding; C:actin cytoskeleton			G3DSA:2.10.110.10 (GENE3D); IPR036886 (G3DSA:1.10.950.GENE3D); G3DSA:2.10.110.10 (GENE3D); G3DSA:2.10.110.10 (GENE3D); G3DSA:2.10.110.10 (GENE3D); IPR003128 (PFAM); IPR001781 (PFAM); mobidb-lite (MOBIDB_LITE); mobidb-lite (MOBIDB_LITE); mobidb-lite (MOBIDB_LITE); mobidb-lite (MOBIDB_LITE); mobidb-lite (MOBIDB_LITE); mobidb-lite (MOBIDB_LITE); mobidb-lite (MOBIDB_LITE); mobidb-lite (MOBIDB_LITE); …	P:GO:0007010; F:GO:0003779	P:cytoskeleton organization; F:actin binding	[INTERPRO, BLASTED, MAPPED, ANNOTATED]	NP_001163574	uncoordinated 115a, isoform C	4885	ref|NP_001163574.1|uncoordinated 115a, isoform C [Drosophila melanogaster]	0	60.9544	766.148	922
4d	XM_032923748.1	255	2044	0.0233408	log-Gauss-probit	4	3.12581	10.1975	10.1975	8.2118	0.1292	0.0500883	lGP.bell	bell	10.1975	0.1292	8.2118	10.3267	0.111073	NA	0.000107149	1.08584	Inf	Inf	892	11699	XM_032923748	ubiquitin-conjugating enzyme E2-17 kDa	1026	20	2.88e-108	98.97	18	P:GO:0000209; P:GO:0000422; P:GO:0006281; P:GO:0007507; P:GO:0016574; P:GO:0032436; P:GO:0032456; P:GO:0043518; P:GO:0051299; P:GO:0070373; P:GO:1902166; F:GO:0002039; F:GO:0005524; F:GO:0019904; F:GO:0061631; C:GO:0000790; C:GO:0005737; C:GO:0033503	P:protein polyubiquitination; P:autophagy of mitochondrion; P:DNA repair; P:heart development; P:histone ubiquitination; P:positive regulation of proteasomal ubiquitin-dependent protein catabolic process; P:endocytic recycling; P:negative regulation of DNA damage response, signal transduction by p53 class mediator; P:centrosome separation; P:negative regulation of ERK1 and ERK2 cascade; P:negativ…	EC:2.3.2.23	E2 ubiquitin-conjugating enzyme	IPR000608 (PFAM); IPR016135 (G3DSA:3.10.110.GENE3D); PTHR24067:SF260 (PANTHER); PTHR24067 (PANTHER); IPR023313 (PROSITE_PATTERNS); IPR000608 (PROSITE_PROFILES); IPR000608 (CDD); IPR016135 (SUPERFAMILY)	no GO terms	no GO terms	[INTERPRO, BLASTED, MAPPED, ANNOTATED]	NP_524230	ubiquitin conjugating enzyme 6, isoform A	1026	ref|NP_524230.2|ubiquitin conjugating enzyme 6, isoform A [Drosophila melanogaster]	1.36e-106	98.6755	308.916	151
4d	XM_032923950.1	175	9809	0.0099234	log-Gauss-probit	4	2.65463	8.18832	8.18832	3.60963	0.395573	0.144795	lGP.bell	bell	8.18832	0.395573	3.60963	8.58389	0.0837424	NA	0.000395176	0.571695	Inf	Inf	970	14319	XM_032923950	endoribonuclease Dicer	5192	20	0	55.35	12	P:GO:0006309; P:GO:0030422; P:GO:0031054; P:GO:0090502; F:GO:0003723; F:GO:0004525; F:GO:0004530; F:GO:0005515; F:GO:0005524; C:GO:0005737; C:GO:0016021; C:GO:0016442	P:apoptotic DNA fragmentation; P:production of siRNA involved in RNA interference; P:pre-miRNA processing; P:RNA phosphodiester bond hydrolysis, endonucleolytic; F:RNA binding; F:ribonuclease III activity; F:deoxyribonuclease I activity; F:protein binding; F:ATP binding; C:cytoplasm; C:integral component of membrane; C:RISC complex	EC:3.1.30; EC:3.1.21; EC:3.1.21.1; EC:3.1.26; EC:3.1.26.3	Acting on ester bonds; Acting on ester bonds; Deoxyribonuclease I; Acting on ester bonds; Ribonuclease III	IPR036389 (G3DSA:1.10.1520.GENE3D); G3DSA:3.40.50.300 (GENE3D); G3DSA:3.30.160.20 (GENE3D); IPR003100 (PFAM); G3DSA:2.170.260.10 (GENE3D); PF03368 (PFAM); IPR036389 (G3DSA:1.10.1520.GENE3D); IPR038248 (G3DSA:3.30.160.GENE3D); IPR000999 (PFAM); IPR011545 (PFAM); IPR001650 (PFAM); mobidb-lite (MOBIDB_LITE); PTHR14950:SF37 (PANTHER); PTHR14950 (PANTHER); IPR000999 (PROSITE_PATTERNS); IPR000999 (PROS…	P:GO:0006396; F:GO:0003676; F:GO:0004525; F:GO:0005515; F:GO:0005524; F:GO:0016891	P:RNA processing; F:nucleic acid binding; F:ribonuclease III activity; F:protein binding; F:ATP binding; F:endoribonuclease activity, producing 5'-phosphomonoesters	[INTERPRO, BLASTED, MAPPED, ANNOTATED]	NP_524453	Dicer-2, isoform B	5192	ref|NP_524453.1|Dicer-1 [Drosophila melanogaster]	3.13e-102	57.0342	365.925	526
4d	XM_032924223.1	197	5453	0.0136784	log-Gauss-probit	4	1.99441	9.55102	9.55102	8.17829	0.269815	0.116783	lGP.bell	bell	9.55102	0.269815	8.17829	9.82084	0.619038	NA	0.0586596	3.7128	Inf	Inf	965	35352	XM_032924223	Hypothetical predicted protein	1566	20	0	63.5	NA					no IPS match	no IPS match	no IPS match	[INTERPRO, BLASTED]	NP_001368955	uncharacterized protein Dmel_CG13868, isoform C	1566	ref|NP_001368955.1|uncharacterized protein Dmel_CG13868, isoform C [Drosophila melanogaster]	4.81e-67	55.3476	227.639	374
4d	XM_032924439.1	195	7317	0.0136533	log-Gauss-probit	4	1.88064	8.56169	8.56169	5.13723	0.324581	0.178199	lGP.bell	bell	8.56169	0.324581	5.13723	8.88627	0.655088	NA	0.0326933	5.72602	Inf	Inf	929	14929	XM_032924439	enhancer of split mgamma protein-like	1295	20	1.71e-106	73.58	10	P:GO:0000122; P:GO:0007526; P:GO:0009952; P:GO:0016204; P:GO:0045597; P:GO:0050767; F:GO:0000977; F:GO:0001227; F:GO:0046983; C:GO:0005737	P:negative regulation of transcription by RNA polymerase II; P:larval somatic muscle development; P:anterior/posterior pattern specification; P:determination of muscle attachment site; P:positive regulation of cell differentiation; P:regulation of neurogenesis; F:RNA polymerase II transcription regulatory region sequence-specific DNA binding; F:DNA-binding transcription repressor activity, RNA po…			IPR003650 (PFAM); IPR011598 (PFAM); IPR036638 (G3DSA:4.10.280.GENE3D); mobidb-lite (MOBIDB_LITE); mobidb-lite (MOBIDB_LITE); PTHR10985:SF12 (PANTHER); PTHR10985 (PANTHER); IPR011598 (PROSITE_PROFILES); IPR003650 (PROSITE_PROFILES); IPR011598 (CDD); IPR036638 (SUPERFAMILY); SSF158457 (SUPERFAMILY)	P:GO:0006355; F:GO:0003677; F:GO:0046983	P:regulation of transcription, DNA-templated; F:DNA binding; F:protein dimerization activity	[INTERPRO, BLASTED, MAPPED, ANNOTATED]	NP_524505	enhancer of split mbeta, helix-loop-helix	1295	ref|NP_524505.2|enhancer of split mbeta, helix-loop-helix [Drosophila melanogaster]	3.8e-29	54.5455	113.235	220
4d	XM_032924482.1	266	21198	0.0250523	log-Gauss-probit	4	2.59829	6.24838	6.24838	0.683321	2.6614	1.60869	lGP.bell	bell	6.24838	2.6614	0.683321	8.90978	0.0503928	0.00821464	0.000202218	1.07958	0	0.370194	681	22821	XM_032924482	uncharacterized protein LOC116918739	2418	4	0	75.9	1	P:GO:0007165	P:signal transduction			IPR027856 (PFAM); mobidb-lite (MOBIDB_LITE); mobidb-lite (MOBIDB_LITE)	no GO terms	no GO terms	[INTERPRO, BLASTED, MAPPED]			2418	No Blast Hit	NA	NA	NA	NA
4d	XM_032924493.1	156	22693	0.00525554	log-Gauss-probit	4	3.05995	7.05193	7.05193	4.10689	0.287636	0.104399	lGP.bell	bell	7.05193	0.287636	4.10689	7.33957	0.0526725	NA	0.000116544	0.422034	Inf	Inf	922	9425	XM_032924493	aldose 1-epimerase-like	1294	20	0	71.42	4	P:GO:0006006; P:GO:0033499; F:GO:0004034; F:GO:0030246	P:glucose metabolic process; P:galactose catabolic process via UDP-galactose; F:aldose 1-epimerase activity; F:carbohydrate binding	EC:5.1.3.3	Aldose 1-epimerase	IPR008183 (PFAM); IPR014718 (G3DSA:2.70.98.GENE3D); IPR015443 (PIRSF); PTHR10091:SF0 (PANTHER); PTHR10091 (PANTHER); cd09019 (CDD); IPR011013 (SUPERFAMILY)	P:GO:0005975; P:GO:0019318; F:GO:0003824; F:GO:0016853; F:GO:0030246	P:carbohydrate metabolic process; P:hexose metabolic process; F:catalytic activity; F:isomerase activity; F:carbohydrate binding	[INTERPRO, BLASTED, MAPPED, ANNOTATED]	NP_648026	uncharacterized protein Dmel_CG10467	1294	ref|NP_648026.1|uncharacterized protein Dmel_CG10467 [Drosophila melanogaster]	7.54e-91	60.1719	280.026	349
4d	XM_032924511.1	174	15946	0.00921223	log-Gauss-probit	5	0.930258	6.91489	6.7442	1.4382	0.40304	0.0942305	lGP.bell	bell	6.7442	0.494127	1.68298	7.23832	0.282726	NA	0.140516	0.464434	Inf	Inf	985	13872	XM_032924511	opsin, ultraviolet-sensitive-like	1592	20	0	78.36	11	P:GO:0006412; P:GO:0007186; P:GO:0007601; P:GO:0007602; P:GO:0009584; P:GO:0018298; P:GO:0071482; F:GO:0003735; F:GO:0008020; C:GO:0005840; C:GO:0005887	P:translation; P:G protein-coupled receptor signaling pathway; P:visual perception; P:phototransduction; P:detection of visible light; P:protein-chromophore linkage; P:cellular response to light stimulus; F:structural constituent of ribosome; F:G protein-coupled photoreceptor activity; C:ribosome; C:integral component of plasma membrane			IPR000276 (PRINTS); IPR000856 (PRINTS); IPR017452 (PFAM); G3DSA:1.20.1070.10 (GENE3D); PTHR24240:SF130 (PANTHER); PTHR24240 (PANTHER); IPR027430 (PROSITE_PATTERNS); IPR000276 (PROSITE_PATTERNS); IPR017452 (PROSITE_PROFILES); cd15079 (CDD); SSF81321 (SUPERFAMILY)	P:GO:0007186; P:GO:0007601; P:GO:0007602; F:GO:0004930; C:GO:0016021	P:G protein-coupled receptor signaling pathway; P:visual perception; P:phototransduction; F:G protein-coupled receptor activity; C:integral component of membrane	[INTERPRO, BLASTED, MAPPED, ANNOTATED]	NP_524411	rhodopsin 3	1592	ref|NP_524411.1|rhodopsin 3 [Drosophila melanogaster]	1.42e-129	71.2676	383.259	355
4d	XM_032924905.1	138	15030	0.00344331	log-Gauss-probit	5	1.33714	9.03804	9.1466	3.05169	0.118492	0.0582963	lGP.bell	bell	9.1466	0.176169	1.87199	9.21864	0.894563	NA	0.0546642	29.9927	Inf	Inf	853	17502	XM_032924905	tRNA dimethylallyltransferase, mitochondrial	2701	20	0	65.55	4	P:GO:0006400; F:GO:0000166; F:GO:0046872; F:GO:0052381	P:tRNA modification; F:nucleotide binding; F:metal ion binding; F:tRNA dimethylallyltransferase activity	EC:2.5.1.75	tRNA dimethylallyltransferase	G3DSA:3.30.160.60 (GENE3D); G3DSA:3.40.50.300 (GENE3D); G3DSA:1.10.20.140 (GENE3D); G3DSA:3.40.50.300 (GENE3D); PF12874 (PFAM); PF01715 (PFAM); mobidb-lite (MOBIDB_LITE); mobidb-lite (MOBIDB_LITE); mobidb-lite (MOBIDB_LITE); mobidb-lite (MOBIDB_LITE); mobidb-lite (MOBIDB_LITE); mobidb-lite (MOBIDB_LITE); PTHR11088:SF25 (PANTHER); IPR039657 (PANTHER); IPR039657 (PANTHER); PTHR11088:SF25 (PANTHER);…	P:GO:0008033	P:tRNA processing	[INTERPRO, BLASTED, MAPPED, ANNOTATED]	NP_733057	uncharacterized protein Dmel_CG31381, isoform A	2701	ref|NP_733057.1|uncharacterized protein Dmel_CG31381, isoform A [Drosophila melanogaster]	9.95e-84	52.682	277.715	522
4d	XM_032925143.1	338	9628	0.0418809	log-Gauss-probit	4	2.50679	9.03796	9.03796	8.44514	0.133737	0.0517166	lGP.bell	bell	9.03796	0.133737	8.44514	9.1717	0.266637	NA	0.00843412	1.64775	Inf	Inf	959	11089	XM_032925143	39S ribosomal protein L21, mitochondrial	822	20	3.12e-166	75.28	2	F:GO:0003735; C:GO:0005762	F:structural constituent of ribosome; C:mitochondrial large ribosomal subunit			IPR028909 (PFAM); IPR028909 (PANTHER); PTHR21349:SF0 (PANTHER); IPR036164 (SUPERFAMILY)	C:GO:0005840	C:ribosome	[INTERPRO, BLASTED, MAPPED, ANNOTATED]	NP_649095	mitochondrial ribosomal protein L21, isoform A	822	ref|NP_649095.2|mitochondrial ribosomal protein L21, isoform A [Drosophila melanogaster]	7.4e-47	72.9927	155.992	137
4d	XM_032925336.1	374	20311	0.049385	log-Gauss-probit	4	1.78589	6.05604	6.05604	4.76794	0.209338	0.0959234	lGP.bell	bell	6.05604	0.209338	4.76794	6.26537	0.512102	NA	0.0419216	2.41566	Inf	Inf	952	18374	XM_032925336	Argininosuccinate lyase	1593	20	0	76.11	3	P:GO:0042450; F:GO:0004056; C:GO:0005737	P:arginine biosynthetic process via ornithine; F:argininosuccinate lyase activity; C:cytoplasm	EC:4.3.2.1	Argininosuccinate lyase	PR00145 (PRINTS); IPR000362 (PRINTS); G3DSA:1.10.40.30 (GENE3D); IPR029419 (PFAM); IPR024083 (G3DSA:1.10.275.GENE3D); G3DSA:1.10.275.50 (GENE3D); G3DSA:1.20.200.10 (GENE3D); IPR022761 (PFAM); IPR009049 (TIGRFAM); IPR009049 (PANTHER); IPR009049 (PANTHER); PTHR43814:SF1 (PANTHER); PTHR43814:SF1 (PANTHER); IPR020557 (PROSITE_PATTERNS); IPR009049 (HAMAP); IPR009049 (CDD); IPR008948 (SUPERFAMILY); IPR…	P:GO:0042450; F:GO:0003824; F:GO:0004056	P:arginine biosynthetic process via ornithine; F:catalytic activity; F:argininosuccinate lyase activity	[INTERPRO, BLASTED, MAPPED, ANNOTATED]	NP_609257	argininosuccinate lyase, isoform C	1593	ref|NP_609257.3|argininosuccinate lyase, isoform C [Drosophila melanogaster]	4.28e-145	68.8095	426.017	420
4d	XM_032925613.1	203	16965	0.0138116	log-Gauss-probit	4	3.70373	8.0365	8.0365	1.18185	1.01255	0.422609	lGP.bell	bell	8.0365	1.01255	1.18185	9.04905	0.00884641	0.0953013	7.90979e-05	0.397715	0.000881585	Inf	660	8716	XM_032925613	SEC14-like protein 2	1852	20	0	81.37	NA					PR00180 (PRINTS); IPR001251 (PFAM); IPR036865 (G3DSA:3.40.525.GENE3D); G3DSA:2.60.120.680 (GENE3D); PTHR23324 (PANTHER); PTHR23324:SF83 (PANTHER); IPR009038 (PROSITE_PROFILES); IPR001251 (PROSITE_PROFILES); IPR001251 (CDD); IPR036273 (SUPERFAMILY); IPR036598 (SUPERFAMILY); IPR036865 (SUPERFAMILY)	no GO terms	no GO terms	[INTERPRO, BLASTED]	NP_612042	real-time, isoform A	1852	ref|NP_612042.3|uncharacterized protein Dmel_CG13893 [Drosophila melanogaster]	1.18e-65	57.6316	221.476	380
4d	XM_032925688.1	176	3586	0.0102262	log-Gauss-probit	4	2.56111	9.77122	9.77122	2.50395	0.254925	0.104822	lGP.bell	bell	9.77122	0.254925	2.50395	10.0261	0.0823416	NA	0.000259797	0.645351	Inf	Inf	937	15671	XM_032925688	sodium- and chloride-dependent GABA transporter 1-like	2530	20	0	79.04	7	P:GO:0015812; P:GO:0055085; F:GO:0005332; F:GO:0042165; C:GO:0005886; C:GO:0016021; C:GO:0043005	P:gamma-aminobutyric acid transport; P:transmembrane transport; F:gamma-aminobutyric acid:sodium symporter activity; F:neurotransmitter binding; C:plasma membrane; C:integral component of membrane; C:neuron projection			IPR000175 (PRINTS); IPR000175 (PFAM); mobidb-lite (MOBIDB_LITE); mobidb-lite (MOBIDB_LITE); IPR000175 (PANTHER); PTHR11616:SF254 (PANTHER); IPR000175 (PROSITE_PATTERNS); IPR000175 (PROSITE_PROFILES); cd11496 (CDD); IPR037272 (SUPERFAMILY)	C:GO:0016021	C:integral component of membrane	[INTERPRO, BLASTED, MAPPED, ANNOTATED]	NP_651930	GABA transporter, isoform A	2530	ref|NP_651930.2|GABA transporter, isoform A [Drosophila melanogaster]	1.71e-174	61.7406	518.85	609
4d	XM_032925715.1	41	23056	5.9326e-07	log-Gauss-probit	4	2.51339	7.53697	7.53697	4.26004	0.383729	0.108176	lGP.bell	bell	7.53697	0.383729	4.26004	7.9207	0.0780518	NA	0.00411067	0.330621	Inf	Inf	987	24048	XM_032925715	serine-rich adhesin for platelets-like	1533	20	7.22e-148	70.87	2	F:GO:0005488; C:GO:0016020	F:binding; C:membrane			G3DSA:2.60.120.200 (GENE3D); IPR000998 (PFAM); IPR000998 (PROSITE_PROFILES); IPR013320 (SUPERFAMILY)	C:GO:0016020	C:membrane	[INTERPRO, BLASTED, MAPPED, ANNOTATED]			1533	No Blast Hit	NA	NA	NA	NA
4d	XM_032926345.1	191	6091	0.0131643	log-Gauss-probit	4	1.90875	9.78582	9.78582	1.81039	0.164426	0.0785129	lGP.bell	bell	9.78582	0.164426	1.81039	9.95024	0.17779	NA	0.00204324	0.773883	Inf	Inf	932	13801	XM_032926345	Inhibitor of nuclear factor kappa-B kinase subunit epsilon-like protein	3002	20	0	82.73	9	P:GO:0000723; P:GO:0006281; P:GO:0006310; P:GO:0006468; P:GO:0032508; F:GO:0003678; F:GO:0004672; F:GO:0005515; F:GO:0005524	P:telomere maintenance; P:DNA repair; P:DNA recombination; P:protein phosphorylation; P:DNA duplex unwinding; F:DNA helicase activity; F:protein kinase activity; F:protein binding; F:ATP binding	EC:3.6.1.3; EC:3.6.4.12; EC:3.6.1.15	Adenosinetriphosphatase; DNA helicase; Nucleoside-triphosphate phosphatase	PF13637 (PFAM); IPR036770 (G3DSA:1.25.40.GENE3D); G3DSA:1.10.510.10 (GENE3D); IPR020683 (PFAM); G3DSA:3.30.200.20 (GENE3D); IPR036770 (G3DSA:1.25.40.GENE3D); IPR036770 (G3DSA:1.25.40.GENE3D); IPR000719 (PFAM); G3DSA:1.10.510.10 (GENE3D); PTHR13954:SF6 (PANTHER); PTHR13954 (PANTHER); IPR017441 (PROSITE_PATTERNS); IPR008271 (PROSITE_PATTERNS); IPR020683 (PROSITE_PROFILES); IPR020683 (PROSITE_PROFIL…	P:GO:0006468; F:GO:0004672; F:GO:0005515; F:GO:0005524	P:protein phosphorylation; F:protein kinase activity; F:protein binding; F:ATP binding	[INTERPRO, BLASTED, MAPPED, ANNOTATED]	NP_001097839	Inositol-requiring enzyme-1	3002	ref|NP_001097839.1|Inositol-requiring enzyme-1 [Drosophila melanogaster]	1.49e-17	53.75	88.9669	160
4d	XM_032926365.1	329	10648	0.0413595	log-Gauss-probit	4	1.90558	6.57926	6.57926	3.23871	0.222139	0.120753	lGP.bell	bell	6.57926	0.222139	3.23871	6.8014	0.395019	NA	0.0134206	2.85687	Inf	Inf	917	13799	XM_032926365	probable serine/threonine-protein kinase DDB_G0270146	2820	20	0	67.44	4	P:GO:0006468; F:GO:0004674; F:GO:0005515; F:GO:0005524	P:protein phosphorylation; F:protein serine/threonine kinase activity; F:protein binding; F:ATP binding	EC:2.7.11	Transferring phosphorus-containing groups	IPR020683 (PFAM); IPR000719 (PFAM); G3DSA:3.30.200.20 (GENE3D); IPR036770 (G3DSA:1.25.40.GENE3D); G3DSA:1.10.510.10 (GENE3D); G3DSA:1.10.510.10 (GENE3D); PTHR13954:SF6 (PANTHER); PTHR13954 (PANTHER); IPR008271 (PROSITE_PATTERNS); IPR017441 (PROSITE_PATTERNS); IPR008271 (PROSITE_PATTERNS); IPR020683 (PROSITE_PROFILES); IPR000719 (PROSITE_PROFILES); IPR002110 (PROSITE_PROFILES); IPR000719 (PROSITE_…	P:GO:0006468; F:GO:0004672; F:GO:0005515; F:GO:0005524	P:protein phosphorylation; F:protein kinase activity; F:protein binding; F:ATP binding	[INTERPRO, BLASTED, MAPPED, ANNOTATED]	NP_001097839	Inositol-requiring enzyme-1	2820	ref|NP_001097839.1|Inositol-requiring enzyme-1 [Drosophila melanogaster]	1.27e-23	47.5362	108.612	345
4d	XM_032926621.1	271	2996	0.0257117	log-Gauss-probit	4	2.30281	5.76256	5.76256	2.19859	0.349589	0.163116	lGP.bell	bell	5.76256	0.349589	2.19859	6.11215	0.128023	NA	0.000750904	0.819039	Inf	Inf	917	24953	XM_032926621	uncharacterized protein LOC116920403	1117	3	4.49e-138	83.08	NA					mobidb-lite (MOBIDB_LITE); mobidb-lite (MOBIDB_LITE)	no GO terms	no GO terms	[INTERPRO, BLASTED]			1117	No Blast Hit	NA	NA	NA	NA
4d	XM_032926840.1	129	11107	0.00267386	Gauss-probit	4	21.969	7.79092	7.79092	25.476	0.760736	0.182097	GP.bell	bell	8.17927	0.758324	25.476	8.55166	8.80663	NA	3.8377	64.6514	Inf	Inf	870	5928	XM_032926840	cubilin-like isoform X1	2790	20	0	63.41	1	F:GO:0005515	F:protein binding			IPR002172 (PRINTS); IPR000859 (PFAM); IPR002172 (PFAM); IPR036055 (G3DSA:4.10.400.GENE3D); IPR036055 (G3DSA:4.10.400.GENE3D); IPR035914 (G3DSA:2.60.120.GENE3D); IPR035914 (G3DSA:2.60.120.GENE3D); PTHR45645 (PANTHER); PTHR45645:SF12 (PANTHER); IPR023415 (PROSITE_PATTERNS); IPR002172 (PROSITE_PROFILES); IPR000859 (PROSITE_PROFILES); IPR002172 (PROSITE_PROFILES); IPR002172 (CDD); IPR002172 (CDD); IP…	F:GO:0005515	F:protein binding	[INTERPRO, BLASTED, ANNOTATED]	NP_001260800	LDL receptor protein 1, isoform F	2790	ref|NP_001260800.2|LDL receptor protein 1, isoform F [Drosophila melanogaster]	1.29e-11	60.274	69.707	73
4d	XM_032927612.1	112	19685	0.00156922	Gauss-probit	4	18.5836	14.3267	14.3267	22.2809	0.777954	0.135949	GP.bell	bell	14.7058	0.77783	22.2809	15.1046	5.40527	NA	2.99695	14.1824	Inf	Inf	991	8428	XM_032927612	5-aminolevulinate synthase, nonspecific, mitochondrial-like	2140	20	0	78.83	7	P:GO:0001666; P:GO:0006782; P:GO:0042541; P:GO:0048821; F:GO:0003870; F:GO:0030170; C:GO:0005759	P:response to hypoxia; P:protoporphyrinogen IX biosynthetic process; P:hemoglobin biosynthetic process; P:erythrocyte development; F:5-aminolevulinate synthase activity; F:pyridoxal phosphate binding; C:mitochondrial matrix	EC:2.3.1.37	5-aminolevulinate synthase	IPR015422 (G3DSA:3.90.1150.GENE3D); IPR015421 (G3DSA:3.40.640.GENE3D); IPR004839 (PFAM); IPR010961 (TIGRFAM); PTHR13693 (PANTHER); PTHR13693:SF57 (PANTHER); cd06454 (CDD); IPR015424 (SUPERFAMILY)	P:GO:0009058; P:GO:0033014; F:GO:0003824; F:GO:0003870; F:GO:0030170	P:biosynthetic process; P:tetrapyrrole biosynthetic process; F:catalytic activity; F:5-aminolevulinate synthase activity; F:pyridoxal phosphate binding	[INTERPRO, BLASTED, MAPPED, ANNOTATED]	NP_477281	aminolevulinate synthase	2140	ref|NP_477281.1|aminolevulinate synthase [Drosophila melanogaster]	0	70.5667	598.586	547
4d	XM_032927704.1	86	320	0.000425975	Gauss-probit	4	17.4607	7.32362	7.32362	18.9968	1.08255	0.312508	GP.bell	bell	7.9226	1.08252	18.9968	8.40617	8.75605	NA	4.02364	62.4476	11.3572	Inf	986	9407	XM_032927704	serine protease chymortrypsin 383	1213	20	0	83.45	2	P:GO:0006508; F:GO:0004252	P:proteolysis; F:serine-type endopeptidase activity	EC:3.4.21.73; EC:3.4.24.7; EC:3.4.21.71; EC:3.4.24.3; EC:3.4.21.34; EC:3.4.21.78; EC:3.4.21.75; EC:3.4.21.26; EC:3.4.21.27; EC:3.4.21.68; EC:3.4.21.69; EC:3.4.24.34; EC:3.4.21.41; EC:3.4.21.83; EC:3.4.21.88; EC:3.4.21.45; EC:3.4.21.89; EC:3.4.21.42; EC:3.4.19.1; EC:3.4.21.43; EC:3.4.21.87; EC:3.4.21.38; EC:3.4.21.35; EC:3.4.21.79; EC:3.4.21.36; EC:3.4.21.102; EC:3.4.21.39; EC:3.4.21; EC:3.4.21.4;…	U-plasminogen activator; Interstitial collagenase; Pancreatic elastase II; Microbial collagenase; Plasma kallikrein; Granzyme A; Furin; Prolyl oligopeptidase; Coagulation factor XIa; T-plasminogen activator; Protein C (activated); Neutrophil collagenase; Complement subcomponent C1r; Oligopeptidase B; Repressor LexA; Complement factor I; Signal peptidase I; Complement subcomponent C1s; Acylaminoac…	IPR001314 (PRINTS); IPR001254 (PFAM); IPR043504 (G3DSA:2.40.10.GENE3D); IPR043504 (G3DSA:2.40.10.GENE3D); PTHR24250:SF50 (PANTHER); PTHR24250 (PANTHER); IPR001254 (PROSITE_PROFILES); IPR001254 (CDD); IPR009003 (SUPERFAMILY)	P:GO:0006508; F:GO:0004252	P:proteolysis; F:serine-type endopeptidase activity	[INTERPRO, BLASTED, MAPPED, ANNOTATED]	NP_648017	jonah 65Aiv	1213	ref|NP_648017.1|uncharacterized protein Dmel_CG10472 [Drosophila melanogaster]	5.8e-46	54.878	160.614	246
4d	XM_032928363.1	306	20683	0.0362433	log-Gauss-probit	5	0.730361	13.3321	13.3755	1.56572	0.0915703	0.0365558	lGP.bell	bell	13.3755	0.114919	1.36364	13.447	0.620356	NA	0.198345	5.31697	Inf	Inf	727	3944	XM_032928363	hemocyte protein-glutamine gamma-glutamyltransferase-like	3187	20	0	81.93	2	P:GO:0018149; F:GO:0003810	P:peptide cross-linking; F:protein-glutamine gamma-glutamyltransferase activity	EC:2.3.2.13	Protein-glutamine gamma-glutamyltransferase	IPR001102 (PFAM); IPR008958 (PFAM); IPR013783 (G3DSA:2.60.40.GENE3D); IPR036985 (G3DSA:3.90.260.GENE3D); IPR002931 (PFAM); IPR013783 (G3DSA:2.60.40.GENE3D); mobidb-lite (MOBIDB_LITE); mobidb-lite (MOBIDB_LITE); mobidb-lite (MOBIDB_LITE); PTHR11590 (PANTHER); PTHR11590:SF52 (PANTHER); IPR014756 (SUPERFAMILY); IPR038765 (SUPERFAMILY); IPR036238 (SUPERFAMILY); IPR036238 (SUPERFAMILY)	P:GO:0018149; F:GO:0003810	P:peptide cross-linking; F:protein-glutamine gamma-glutamyltransferase activity	[INTERPRO, BLASTED, MAPPED, ANNOTATED]	NP_609174	transglutaminase, isoform A	3187	ref|NP_609174.1|transglutaminase, isoform A [Drosophila melanogaster]	2.05e-75	51.2922	265.774	503
4d	XM_032928700.1	116	13408	0.00172819	log-Gauss-probit	4	2.25419	7.39502	7.39502	4.29675	0.301292	0.115189	lGP.bell	bell	7.39502	0.301292	4.29675	7.69632	0.188627	NA	0.00474793	0.882112	Inf	Inf	976	13689	XM_032928700	putative ankyrin repeat protein RF_0381	2165	20	0	68.69	4	P:GO:0006468; F:GO:0004672; F:GO:0005515; F:GO:0005524	P:protein phosphorylation; F:protein kinase activity; F:protein binding; F:ATP binding			IPR036770 (G3DSA:1.25.40.GENE3D); G3DSA:1.10.510.10 (GENE3D); IPR002110 (PFAM); IPR000719 (PFAM); IPR020683 (PFAM); IPR036770 (G3DSA:1.25.40.GENE3D); PTHR13954 (PANTHER); PTHR13954:SF6 (PANTHER); IPR008271 (PROSITE_PATTERNS); IPR002110 (PROSITE_PROFILES); IPR002110 (PROSITE_PROFILES); IPR000719 (PROSITE_PROFILES); IPR020683 (PROSITE_PROFILES); IPR002110 (PROSITE_PROFILES); IPR002110 (PROSITE_PROF…	P:GO:0006468; F:GO:0004672; F:GO:0005515; F:GO:0005524	P:protein phosphorylation; F:protein kinase activity; F:protein binding; F:ATP binding	[INTERPRO, BLASTED, MAPPED, ANNOTATED]	NP_001097839	Inositol-requiring enzyme-1	2165	ref|NP_001097839.1|Inositol-requiring enzyme-1 [Drosophila melanogaster]	7.02e-20	54.6798	95.5153	203
4d	XM_032928870.1	192	2710	0.0133121	log-Gauss-probit	4	0.547159	10.1897	10.1897	1.0733	0.358017	0.123339	lGP.bell	bell	10.1897	0.358017	1.0733	10.5478	0.482849	NA	0.275369	0.668148	Inf	Inf	595	11068	XM_032928870	uncharacterized protein LOC116922507	1649	20	0	74.03	7	P:GO:0006309; P:GO:0090502; F:GO:0000014; F:GO:0003676; F:GO:0004521; F:GO:0046872; C:GO:0005743	P:apoptotic DNA fragmentation; P:RNA phosphodiester bond hydrolysis, endonucleolytic; F:single-stranded DNA endodeoxyribonuclease activity; F:nucleic acid binding; F:endoribonuclease activity; F:metal ion binding; C:mitochondrial inner membrane			IPR001604 (PFAM); G3DSA:3.40.570.10 (GENE3D); PTHR13966:SF16 (PANTHER); IPR040255 (PANTHER); SSF54060 (SUPERFAMILY)	F:GO:0003676; F:GO:0016787; F:GO:0046872	F:nucleic acid binding; F:hydrolase activity; F:metal ion binding	[INTERPRO, BLASTED, MAPPED, ANNOTATED]	NP_649078	uncharacterized protein Dmel_CG3819, isoform A	1649	ref|NP_649078.1|uncharacterized protein Dmel_CG3819, isoform A [Drosophila melanogaster]	6.33e-61	52.1851	207.608	389
4d	XM_032929273.1	314	6688	0.0384634	log-Gauss-probit	5	1.85877	4.17061	7.71992	92.8644	1.60755	0.131766	lGP.bell	bell	7.71992	0.643869	18.0634	8.13903	2.1698	NA	0.646138	5.24446	Inf	Inf	755	7314	XM_032929273	EOG090X0G3U	5929	20	0	93	1	C:GO:0016021	C:integral component of membrane			IPR024989 (PFAM); G3DSA:1.20.1250.20 (GENE3D); G3DSA:1.20.1250.20 (GENE3D); PTHR16172:SF38 (PANTHER); PTHR16172 (PANTHER); cd17335 (CDD); IPR036259 (SUPERFAMILY)	no GO terms	no GO terms	[INTERPRO, BLASTED, MAPPED, ANNOTATED]	NP_611092	sugar baby, isoform E	5929	ref|NP_611092.2|uncharacterized protein Dmel_CG8435 [Drosophila melanogaster]	1.17e-83	90.3955	278.87	177
4d	XM_032929283.1	105	16858	0.000977429	log-Gauss-probit	4	2.04247	11.1756	11.1756	2.25206	0.223282	0.0902242	lGP.bell	bell	11.1756	0.223282	2.25206	11.3989	0.144028	NA	0.00510263	0.67725	Inf	Inf	953	4669	XM_032929283	maltase 1	2235	20	0	60.51	3	P:GO:0005975; F:GO:0016787; C:GO:0016021	P:carbohydrate metabolic process; F:hydrolase activity; C:integral component of membrane			G3DSA:3.20.20.80 (GENE3D); IPR006047 (PFAM); G3DSA:3.90.400.10 (GENE3D); mobidb-lite (MOBIDB_LITE); mobidb-lite (MOBIDB_LITE); PTHR10357 (PANTHER); PTHR10357:SF179 (PANTHER); IPR017853 (SUPERFAMILY)	P:GO:0005975; F:GO:0003824	P:carbohydrate metabolic process; F:catalytic activity	[INTERPRO, BLASTED, MAPPED, ANNOTATED]	NP_609522	maltase B1	2235	ref|NP_609522.1|maltase B1 [Drosophila melanogaster]	2.35e-101	53.3333	324.324	555
4d	XM_032929635.1	355	10283	0.0461967	log-Gauss-probit	4	2.27088	8.1941	8.1941	4.49967	0.231256	0.11523	lGP.bell	bell	8.1941	0.231256	4.49967	8.42536	0.30839	NA	0.00593302	2.5839	Inf	Inf	931	27956	XM_032929635	uncharacterized protein LOC116923159	649	3	7.68e-96	87.6	NA					no IPS match	no IPS match	no IPS match	[INTERPRO, BLASTED]			649	No Blast Hit	NA	NA	NA	NA
4d	XM_032929703.1	59	20087	2.508e-05	log-Gauss-probit	4	6.94072	8.07932	8.07932	184.955	0.55431	0.153122	lGP.bell	bell	8.07932	0.55431	184.955	8.63363	0.00269242	NA	NA	NA	NA	NA	167	9326	XM_032929703	oplophorus-luciferin 2-monooxygenase non-catalytic subunit-like	2554	20	0	62.39	1	F:GO:0005515	F:protein binding			IPR032675 (G3DSA:3.80.10.GENE3D); IPR032675 (G3DSA:3.80.10.GENE3D); IPR032675 (G3DSA:3.80.10.GENE3D); PTHR24364 (PANTHER); PTHR24364:SF18 (PANTHER); PTHR24364 (PANTHER); IPR001611 (PROSITE_PROFILES); IPR001611 (PROSITE_PROFILES); IPR001611 (PROSITE_PROFILES); IPR001611 (PROSITE_PROFILES); IPR001611 (PROSITE_PROFILES); IPR001611 (PROSITE_PROFILES); IPR001611 (PROSITE_PROFILES); IPR001611 (PROSITE_…	F:GO:0005515	F:protein binding	[INTERPRO, BLASTED, MAPPED, ANNOTATED]	NP_523930	connectin, isoform A	2554	ref|NP_523930.3|connectin, isoform A [Drosophila melanogaster]	1.21e-06	41.8502	52.7582	227
4d	XM_032929718.1	106	21032	0.000977429	log-Gauss-probit	4	3.03757	11.7773	11.7773	4.25438	0.136084	0.0445395	lGP.bell	bell	11.7773	0.136084	4.25438	11.9134	0.0454142	NA	9.83846e-05	0.367769	Inf	Inf	932	15853	XM_032929718	EGF and laminin G domain-containing protein isoform X6	6807	20	0	63.58	3	P:GO:0010951; F:GO:0004867; C:GO:0016021	P:negative regulation of endopeptidase activity; F:serine-type endopeptidase inhibitor activity; C:integral component of membrane			IPR002223 (PRINTS); G3DSA:2.10.25.10 (GENE3D); IPR000742 (PFAM); G3DSA:2.10.25.10 (GENE3D); IPR002223 (PFAM); G3DSA:2.60.120.200 (GENE3D); G3DSA:2.10.25.10 (GENE3D); IPR036880 (G3DSA:4.10.410.GENE3D); IPR001791 (PFAM); G3DSA:2.60.120.200 (GENE3D); G3DSA:2.60.120.200 (GENE3D); G3DSA:2.60.120.200 (GENE3D); G3DSA:2.60.120.200 (GENE3D); mobidb-lite (MOBIDB_LITE); mobidb-lite (MOBIDB_LITE); mobidb-lit…	F:GO:0004867	F:serine-type endopeptidase inhibitor activity	[INTERPRO, BLASTED, MAPPED, ANNOTATED]	NP_001261424	axotactin, isoform H	6807	ref|NP_001261424.1|axotactin, isoform H [Drosophila melanogaster]	0	56.9482	1326.61	1835
4d	XM_032929936.1	373	12885	0.0493029	log-Gauss-probit	4	2.62924	7.45154	7.45154	1.32023	0.172854	0.0627462	lGP.bell	bell	7.45154	0.172854	1.32023	7.62439	0.0312489	NA	0.000168383	0.331923	Inf	Inf	883	7927	XM_032929936	neural cell adhesion molecule 1	4476	20	0	65.91	2	F:GO:0005515; C:GO:0016021	F:protein binding; C:integral component of membrane			IPR013162 (PFAM); IPR013783 (G3DSA:2.60.40.GENE3D); IPR013151 (PFAM); PF13927 (PFAM); IPR013783 (G3DSA:2.60.40.GENE3D); IPR013783 (G3DSA:2.60.40.GENE3D); IPR013783 (G3DSA:2.60.40.GENE3D); IPR013783 (G3DSA:2.60.40.GENE3D); IPR013783 (G3DSA:2.60.40.GENE3D); mobidb-lite (MOBIDB_LITE); mobidb-lite (MOBIDB_LITE); mobidb-lite (MOBIDB_LITE); PTHR23278:SF27 (PANTHER); PTHR23278 (PANTHER); IPR007110 (PROS…	F:GO:0005515	F:protein binding	[INTERPRO, BLASTED, MAPPED, ANNOTATED]	NP_725963	sidestep VIII, isoform A	4476	ref|NP_725963.3|sidestep VIII, isoform A [Drosophila melanogaster]	4.3e-141	56.7353	451.825	631
4d	XM_032930260.1	325	18586	0.0401413	log-Gauss-probit	5	0.516507	6.09338	5.93613	1.27679	0.188285	0.0871154	lGP.bell	bell	5.93613	0.277266	1.51656	6.2134	0.629306	NA	NA	NA	NA	NA	433	5325	XM_032930260	putative ankyrin repeat protein RF_0381	780	20	1.03e-161	76.31	7	P:GO:0036498; P:GO:0044237; P:GO:0070059; F:GO:0004521; F:GO:0004674; F:GO:0051082; C:GO:1990604	P:IRE1-mediated unfolded protein response; P:cellular metabolic process; P:intrinsic apoptotic signaling pathway in response to endoplasmic reticulum stress; F:endoribonuclease activity; F:protein serine/threonine kinase activity; F:unfolded protein binding; C:IRE1-TRAF2-ASK1 complex	EC:2.7.11	Transferring phosphorus-containing groups	IPR036770 (G3DSA:1.25.40.GENE3D); IPR020683 (PFAM); PTHR24126 (PANTHER); IPR020683 (PROSITE_PROFILES); IPR002110 (PROSITE_PROFILES); IPR002110 (PROSITE_PROFILES); IPR036770 (SUPERFAMILY)	F:GO:0005515	F:protein binding	[INTERPRO, BLASTED, MAPPED, ANNOTATED]	NP_609933	mind bomb 2, isoform A	780	ref|NP_609933.1|mind bomb 2, isoform A [Drosophila melanogaster]	3.1e-06	44.0594	48.9062	202
4d	XM_032930359.1	132	8716	0.00287315	log-Gauss-probit	5	1.12123	10.4547	10.2438	1.18095	0.343923	0.107346	lGP.bell	bell	10.2438	0.459592	1.55358	10.7034	0.196617	NA	0.0447786	0.354851	Inf	Inf	984	14550	XM_032930359	NFX1-type zinc finger-containing protein 1-like	4198	20	0	63.28	7	P:GO:0006369; P:GO:0031048; P:GO:0031508; F:GO:0001147; F:GO:0003723; C:GO:0016604; C:GO:0031380	P:termination of RNA polymerase II transcription; P:heterochromatin assembly by small RNA; P:pericentric heterochromatin assembly; F:transcription termination site sequence-specific DNA binding; F:RNA binding; C:nuclear body; C:nuclear RNA-directed RNA polymerase complex			IPR041679 (PFAM); IPR041677 (PFAM); G3DSA:3.40.50.300 (GENE3D); PTHR10887 (PANTHER); PTHR10887:SF341 (PANTHER); cd17936 (CDD); IPR041679 (CDD); cd06008 (CDD); IPR027417 (SUPERFAMILY)	no GO terms	no GO terms	[INTERPRO, BLASTED, MAPPED, ANNOTATED]	NP_651229	Upf1 RNA helicase, isoform A	4198	ref|NP_651229.2|uncharacterized protein Dmel_CG6204 [Drosophila melanogaster]	1.05e-60	48.4897	226.483	629
4d	XM_032930902.1	362	15123	0.0479721	log-Gauss-probit	5	1.75241	10.9021	11.0119	2.48615	0.381577	0.191921	lGP.bell	bell	11.0119	0.395714	2.03313	11.3411	0.356943	NA	0.0185913	61.9743	Inf	Inf	778	5064	XM_032930902	NF-kappa-B inhibitor cactus	1444	20	0	63.9	1	F:GO:0005515	F:protein binding			IPR002110 (PRINTS); IPR036770 (G3DSA:1.25.40.GENE3D); IPR020683 (PFAM); PTHR46680 (PANTHER); IPR002110 (PROSITE_PROFILES); IPR002110 (PROSITE_PROFILES); IPR002110 (PROSITE_PROFILES); IPR020683 (PROSITE_PROFILES); IPR002110 (PROSITE_PROFILES); IPR036770 (SUPERFAMILY)	F:GO:0005515	F:protein binding	[INTERPRO, BLASTED, ANNOTATED]	NP_476943	cactus, isoform C	1444	ref|NP_476943.1|cactus, isoform C [Drosophila melanogaster]	1.12e-44	55.7769	163.696	251
4d	XM_032931123.1	358	15825	0.0471656	log-Gauss-probit	5	1.63305	9.98696	10.146	16.1156	0.121413	0.0457461	lGP.bell	bell	10.146	0.131183	6.86395	10.2041	2.79419	NA	0.248892	68.4744	Inf	Inf	637	8449	XM_032931123	integrator complex subunit 1	10981	20	0	63.7	2	P:GO:0034474; C:GO:0032039	P:U2 snRNA 3'-end processing; C:integrator complex			IPR022145 (PFAM); mobidb-lite (MOBIDB_LITE); mobidb-lite (MOBIDB_LITE); mobidb-lite (MOBIDB_LITE); IPR038902 (PANTHER); IPR016024 (SUPERFAMILY)	P:GO:0034474; C:GO:0032039	P:U2 snRNA 3'-end processing; C:integrator complex	[INTERPRO, BLASTED, MAPPED, ANNOTATED]	NP_611875	integrator 1	10981	ref|NP_611875.1|integrator 1 [Drosophila melanogaster]	0	55.5721	759.985	1346
4d	XM_032931193.1	180	1014	0.0104407	log-Gauss-probit	5	2.14249	8.95708	9.53302	46.0061	0.330427	0.0515158	lGP.bell	bell	9.53302	0.179291	10.3705	9.65229	1.1817	NA	NA	NA	NA	NA	442	17850	XM_032931193	probable lysine-specific demethylase 4B	4419	20	0	82.25	9	P:GO:0006338; P:GO:0032259; P:GO:0033169; P:GO:0070544; F:GO:0008168; F:GO:0032454; F:GO:0046872; F:GO:0051864; C:GO:0035097	P:chromatin remodeling; P:methylation; P:histone H3-K9 demethylation; P:histone H3-K36 demethylation; F:methyltransferase activity; F:histone demethylase activity (H3-K9 specific); F:metal ion binding; F:histone demethylase activity (H3-K36 specific); C:histone methyltransferase complex	EC:1.14.11; EC:1.14.11.27; EC:1.14.11.65; EC:1.14.11.66	Acting on paired donors, with incorporation or reduction of molecular oxygen. The oxygen incorporated need not be derived from O(2); [Histone H3]-dimethyl-L-lysine(36) demethylase; [Histone H3]-dimethyl-L-lysine(9) demethylase; [Histone H3]-trimethyl-L-lysine(9) demethylase	IPR003347 (PFAM); PF13832 (PFAM); IPR013083 (G3DSA:3.30.40.GENE3D); PF13831 (PFAM); G3DSA:3.10.330.70 (GENE3D); G3DSA:2.30.30.140 (GENE3D); G3DSA:2.60.120.650 (GENE3D); IPR003349 (PFAM); mobidb-lite (MOBIDB_LITE); mobidb-lite (MOBIDB_LITE); mobidb-lite (MOBIDB_LITE); mobidb-lite (MOBIDB_LITE); mobidb-lite (MOBIDB_LITE); mobidb-lite (MOBIDB_LITE); mobidb-lite (MOBIDB_LITE); mobidb-lite (MOBIDB_LIT…	no GO terms	no GO terms	[INTERPRO, BLASTED, MAPPED, ANNOTATED]	NP_788344	lysine (K)-specific demethylase 4B, isoform A	4419	ref|NP_788344.2|lysine (K)-specific demethylase 4B, isoform A [Drosophila melanogaster]	3.39e-168	80.2778	518.079	360
4d	XM_032931946.1	104	1375	0.00095373	log-Gauss-probit	4	2.48826	11.3253	11.3253	2.12401	0.186016	0.070365	lGP.bell	bell	11.3253	0.186016	2.12401	11.5114	0.0661255	NA	0.000581031	0.451981	Inf	Inf	954	20462	XM_032931946	protein PFC0760c-like	2467	3	0	93.63	1	C:GO:0016021	C:integral component of membrane			mobidb-lite (MOBIDB_LITE); mobidb-lite (MOBIDB_LITE); mobidb-lite (MOBIDB_LITE); mobidb-lite (MOBIDB_LITE); mobidb-lite (MOBIDB_LITE); mobidb-lite (MOBIDB_LITE); mobidb-lite (MOBIDB_LITE); IPR007110 (PROSITE_PROFILES)	no GO terms	no GO terms	[INTERPRO, BLASTED, MAPPED, ANNOTATED]			2467	No Blast Hit	NA	NA	NA	NA
4d	XM_032931981.1	285	12624	0.0293423	log-Gauss-probit	5	2.41079	8.44747	8.58741	5.73332	0.175675	0.0577152	lGP.bell	bell	8.58741	0.150988	2.6649	8.70191	0.217483	NA	0.0100296	5.28495	Inf	Inf	505	8628	XM_032931981	DIS3-like exonuclease 2	3426	20	0	67.89	7	P:GO:0006402; P:GO:0010587; P:GO:0090503; F:GO:0000175; F:GO:0003723; C:GO:0000178; C:GO:0000932	P:mRNA catabolic process; P:miRNA catabolic process; P:RNA phosphodiester bond hydrolysis, exonucleolytic; F:3'-5'-exoribonuclease activity; F:RNA binding; C:exosome (RNase complex); C:P-body	EC:3.1.13; EC:3.1.15	Acting on ester bonds; Acting on ester bonds	G3DSA:2.40.50.690 (GENE3D); IPR041093 (PFAM); IPR041505 (PFAM); IPR001900 (PFAM); G3DSA:2.40.50.700 (GENE3D); G3DSA:2.40.50.140 (GENE3D); IPR033771 (PFAM); mobidb-lite (MOBIDB_LITE); mobidb-lite (MOBIDB_LITE); mobidb-lite (MOBIDB_LITE); mobidb-lite (MOBIDB_LITE); PTHR23355 (PANTHER); PTHR23355:SF9 (PANTHER); IPR022966 (PROSITE_PATTERNS); IPR012340 (SUPERFAMILY); IPR012340 (SUPERFAMILY)	F:GO:0003723; F:GO:0004540	F:RNA binding; F:ribonuclease activity	[INTERPRO, BLASTED, MAPPED, ANNOTATED]	NP_612012	Dis3 like 3'-5' exoribonuclease 2, isoform A	3426	ref|NP_612012.1|Dis3 like 3'-5' exoribonuclease 2, isoform A [Drosophila melanogaster]	2.65e-105	56.4394	356.295	528
4d	XM_032932407.1	101	8534	0.000805201	log-Gauss-probit	4	4.49837	11.6374	11.6374	12.5595	0.109723	0.0328664	lGP.bell	bell	11.6374	0.109723	12.5595	11.7471	0.0116325	NA	6.37544e-05	0.231245	Inf	Inf	700	8928	XM_032932407	ras-related protein Rap-1b	1109	20	1.68e-118	97.2	7	P:GO:0032486; P:GO:0071320; P:GO:2000301; F:GO:0003924; F:GO:0005525; F:GO:0019003; C:GO:0005886	P:Rap protein signal transduction; P:cellular response to cAMP; P:negative regulation of synaptic vesicle exocytosis; F:GTPase activity; F:GTP binding; F:GDP binding; C:plasma membrane	EC:3.6.1.15	Nucleoside-triphosphate phosphatase	PR00449 (PRINTS); G3DSA:3.40.50.300 (GENE3D); IPR005225 (TIGRFAM); IPR001806 (PFAM); IPR020849 (PANTHER); PTHR24070:SF395 (PANTHER); IPR020849 (PROSITE_PROFILES); IPR038851 (CDD); IPR027417 (SUPERFAMILY)	P:GO:0007165; P:GO:0032486; F:GO:0003924; F:GO:0005525; C:GO:0016020	P:signal transduction; P:Rap protein signal transduction; F:GTPase activity; F:GTP binding; C:membrane	[INTERPRO, BLASTED, MAPPED, ANNOTATED]	NP_476857	Rap1 GTPase, isoform A	1109	ref|NP_476857.1|Rap1 GTPase, isoform A [Drosophila melanogaster]	1.71e-106	96.988	310.842	166
4d	XM_032932441.1	65	15756	3.72133e-05	log-Gauss-probit	4	2.56034	9.56063	9.56063	4.03424	1.03156	0.435588	lGP.bell	bell	9.56063	1.03156	4.03424	10.5922	0.139849	1.48676	0.000742706	0.999209	0.0581171	Inf	949	29663	XM_032932441	DBH-like monooxygenase protein 2 homolog	750	20	1.4e-133	64.92	2	P:GO:0055114; F:GO:0004500	P:oxidation-reduction process; F:dopamine beta-monooxygenase activity	EC:1.14.17.1; EC:1.14.17	Dopamine beta-monooxygenase; Acting on paired donors, with incorporation or reduction of molecular oxygen. The oxygen incorporated need not be derived from O(2)	IPR005018 (PFAM); IPR000945 (PANTHER); PTHR10157:SF39 (PANTHER); IPR005018 (PROSITE_PROFILES); cd09631 (CDD)	F:GO:0004500	F:dopamine beta-monooxygenase activity	[INTERPRO, BLASTED, MAPPED, ANNOTATED]			750	No Blast Hit	NA	NA	NA	NA
4d	XM_032932645.1	14	4387	7.18872e-15	log-Gauss-probit	5	1.46418	7.27054	6.89564	2.13851	0.72078	0.165499	lGP.bell	bell	6.89564	0.923692	2.89774	7.81934	0.160675	0.848713	0.052266	0.294578	0.507096	1.85304	994	15141	XM_032932645	neural Wiskott-Aldrich syndrome protein-like	990	20	0	54.43	2	P:GO:2000601; F:GO:0003779	P:positive regulation of Arp2/3 complex-mediated actin nucleation; F:actin binding			IPR036936 (G3DSA:3.90.810.GENE3D); IPR011993 (G3DSA:2.30.29.GENE3D); IPR000697 (PFAM); IPR000095 (PFAM); IPR027641 (PTHR23202:PANTHER); PTHR23202 (PANTHER); IPR000095 (PROSITE_PROFILES); IPR000697 (PROSITE_PROFILES); IPR033927 (CDD); cd00132 (CDD); SSF50729 (SUPERFAMILY)	P:GO:0007015; P:GO:2000601; F:GO:0003779	P:actin filament organization; P:positive regulation of Arp2/3 complex-mediated actin nucleation; F:actin binding	[INTERPRO, BLASTED, MAPPED, ANNOTATED]	NP_733257	WASp, isoform B	990	ref|NP_733257.1|WASp, isoform B [Drosophila melanogaster]	3.44e-16	56.6176	79.7221	136
4d	XM_032932903.1	162	306	0.00599882	log-Gauss-probit	4	2.75818	7.03419	7.03419	4.29875	0.33047	0.11276	lGP.bell	bell	7.03419	0.33047	4.29875	7.36466	0.0753076	NA	0.000537693	0.528969	Inf	Inf	965	27944	XM_032932903	uncharacterized protein LOC116926115	3481	7	0	92.58	2	F:GO:0016740; C:GO:0016021	F:transferase activity; C:integral component of membrane			mobidb-lite (MOBIDB_LITE); mobidb-lite (MOBIDB_LITE); mobidb-lite (MOBIDB_LITE); mobidb-lite (MOBIDB_LITE); mobidb-lite (MOBIDB_LITE); mobidb-lite (MOBIDB_LITE); mobidb-lite (MOBIDB_LITE)	no GO terms	no GO terms	[INTERPRO, BLASTED, MAPPED, ANNOTATED]			3481	No Blast Hit	NA	NA	NA	NA
4d	XM_032933431.1	83	14538	0.000402046	log-Gauss-probit	4	2.48091	10.2854	10.2854	9.0115	0.33987	0.111997	lGP.bell	bell	10.2854	0.33987	9.0115	10.6253	0.223551	NA	0.0114034	1.13682	Inf	Inf	980	21934	XM_032933431	homeobox protein goosecoid-like	3681	9	0	78.28	1	C:GO:0016021	C:integral component of membrane			IPR007237 (PFAM); mobidb-lite (MOBIDB_LITE); mobidb-lite (MOBIDB_LITE); mobidb-lite (MOBIDB_LITE); mobidb-lite (MOBIDB_LITE); mobidb-lite (MOBIDB_LITE); mobidb-lite (MOBIDB_LITE); mobidb-lite (MOBIDB_LITE); mobidb-lite (MOBIDB_LITE); IPR030417 (PANTHER)	C:GO:0016021	C:integral component of membrane	[INTERPRO, BLASTED, MAPPED, ANNOTATED]			3681	No Blast Hit	NA	NA	NA	NA
4d	XM_032933467.1	39	10913	3.68039e-07	log-Gauss-probit	4	2.09225	10.716	10.716	2.90437	0.312423	0.0851661	lGP.bell	bell	10.716	0.312423	2.90437	11.0285	0.099552	NA	0.0100597	0.346688	Inf	Inf	978	8500	XM_032933467	CCAAT/enhancer-binding protein	2888	20	0	84.44	2	P:GO:0006355; F:GO:0003700	P:regulation of transcription, DNA-templated; F:DNA-binding transcription factor activity			IPR004827 (PFAM); G3DSA:1.20.5.170 (GENE3D); mobidb-lite (MOBIDB_LITE); mobidb-lite (MOBIDB_LITE); mobidb-lite (MOBIDB_LITE); mobidb-lite (MOBIDB_LITE); mobidb-lite (MOBIDB_LITE); PTHR23334 (PANTHER); IPR004827 (PROSITE_PROFILES); cd14693 (CDD); SSF57959 (SUPERFAMILY)	P:GO:0006355; F:GO:0003700	P:regulation of transcription, DNA-templated; F:DNA-binding transcription factor activity	[INTERPRO, BLASTED, MAPPED, ANNOTATED]	NP_523843	slow border cells, isoform A	2888	ref|NP_523843.1|slow border cells, isoform A [Drosophila melanogaster]	7.95e-13	83.871	72.4034	62
4d	XM_032934146.1	275	14980	0.0258257	log-Gauss-probit	4	2.08208	8.37548	8.37548	2.16162	0.421911	0.206488	lGP.bell	bell	8.37548	0.421911	2.16162	8.7974	0.179394	NA	0.000629414	0.851183	Inf	Inf	930	1650	XM_032934146	fatty acid hydroxylase domain-containing protein 2-like	1450	20	0	72.73	6	P:GO:0016126; P:GO:0055114; F:GO:0000254; F:GO:0005506; C:GO:0005789; C:GO:0016021	P:sterol biosynthetic process; P:oxidation-reduction process; F:C-4 methylsterol oxidase activity; F:iron ion binding; C:endoplasmic reticulum membrane; C:integral component of membrane	EC:1.14.13; EC:1.14.18.9	Acting on paired donors, with incorporation or reduction of molecular oxygen. The oxygen incorporated need not be derived from O(2); 4-alpha-methylsterol monooxygenase	IPR006694 (PFAM); PTHR11863 (PANTHER); PTHR11863:SF26 (PANTHER)	P:GO:0008610; P:GO:0055114; F:GO:0005506; F:GO:0016491	P:lipid biosynthetic process; P:oxidation-reduction process; F:iron ion binding; F:oxidoreductase activity	[INTERPRO, BLASTED, MAPPED, ANNOTATED]	NP_572887	uncharacterized protein Dmel_CG1998, isoform A	1450	ref|NP_572887.1|uncharacterized protein Dmel_CG1998, isoform A [Drosophila melanogaster]	5.46e-62	58.6572	207.994	283
4d	XM_032934157.1	353	16447	0.0461643	log-Gauss-probit	4	1.98377	10.938	10.938	0.958843	0.89588	0.430315	lGP.bell	bell	10.938	0.89588	0.958843	11.8338	0.0867677	NA	0.000223392	0.513617	0.0107636	Inf	867	9334	XM_032934157	Dehydrogenase/reductase SDR family member 4	1379	20	0	78.87	1	F:GO:0016491	F:oxidoreductase activity			IPR002347 (PRINTS); PF13561 (PFAM); G3DSA:3.40.50.720 (GENE3D); PTHR43943:SF2 (PANTHER); PTHR43943 (PANTHER); IPR036291 (SUPERFAMILY)	no GO terms	no GO terms	[INTERPRO, BLASTED, MAPPED, ANNOTATED]	NP_647946	uncharacterized protein Dmel_CG10672	1379	ref|NP_647946.1|uncharacterized protein Dmel_CG10672 [Drosophila melanogaster]	2.57e-78	69.9634	246.899	273
4d	XM_032934257.1	164	18134	0.00630045	log-Gauss-probit	4	4.63416	8.30964	8.30964	2.71155	0.46803	0.150473	lGP.bell	bell	8.30964	0.46803	2.71155	8.77767	0.00252343	NA	0	0.0996062	Inf	Inf	699	22755	XM_032934257	uncharacterized protein LOC116927224	695	20	2.35e-91	67.93	1	C:GO:0016021	C:integral component of membrane			no IPS match	no IPS match	no IPS match	[INTERPRO, BLASTED, MAPPED, ANNOTATED]			695	No Blast Hit	NA	NA	NA	NA
4d	XM_032935338.1	222	22216	0.0167351	log-Gauss-probit	5	1.0029	10.5097	10.6715	0.613513	0.287737	0.144589	lGP.bell	bell	10.6715	0.37582	0.48994	10.8855	0.218096	NA	0.00260769	4.69915	Inf	Inf	623	18172	XM_032935338	inverted formin-2-like isoform X1	7791	20	0	76.01	3	P:GO:0030036; F:GO:0003779; F:GO:0017048	P:actin cytoskeleton organization; F:actin binding; F:Rho GTPase binding			IPR011989 (G3DSA:1.25.10.GENE3D); IPR010472 (PFAM); IPR042201 (G3DSA:1.20.58.GENE3D); G3DSA:1.10.238.150 (GENE3D); IPR015425 (PFAM); mobidb-lite (MOBIDB_LITE); mobidb-lite (MOBIDB_LITE); mobidb-lite (MOBIDB_LITE); mobidb-lite (MOBIDB_LITE); mobidb-lite (MOBIDB_LITE); mobidb-lite (MOBIDB_LITE); mobidb-lite (MOBIDB_LITE); mobidb-lite (MOBIDB_LITE); mobidb-lite (MOBIDB_LITE); mobidb-lite (MOBIDB_LIT…	P:GO:0016043; P:GO:0030036; F:GO:0003779	P:cellular component organization; P:actin cytoskeleton organization; F:actin binding	[INTERPRO, BLASTED, MAPPED, ANNOTATED]	NP_001014571	formin 3, isoform A	7791	ref|NP_001014571.1|formin 3, isoform A [Drosophila melanogaster]	6.68e-144	75.8105	494.582	401
4d	XM_032935436.1	185	1610	0.0109004	Gauss-probit	5	37.871	11.0383	8.39325	0	1.52614	0.219119	GP.bell	bell	11.2419	0.518769	26.1855	11.5929	9.7599	NA	3.44267	95.4063	14.3267	Inf	622	30471	XM_032935436	C1q and tumor necrosis factor-related protein-like protein 2	2458	20	0	58.52	1	C:GO:0016021	C:integral component of membrane			PTHR22923 (PANTHER); PTHR22923:SF83 (PANTHER)	no GO terms	no GO terms	[INTERPRO, BLASTED, MAPPED, ANNOTATED]			2458	No Blast Hit	NA	NA	NA	NA
4d	XM_032935567.1	209	20654	0.0143351	log-Gauss-probit	4	2.16798	7.84707	7.84707	1.05819	0.80548	0.380685	lGP.bell	bell	7.84707	0.80548	1.05819	8.65255	0.0744427	0.644664	0.000375396	0.535394	0.00773037	Inf	882	4161	XM_032935567	Carboxylic ester hydrolase	1821	20	0	85.14	1	F:GO:0016787	F:hydrolase activity			IPR029058 (G3DSA:3.40.50.GENE3D); IPR002018 (PFAM); PTHR43142 (PANTHER); PTHR43142:SF1 (PANTHER); IPR019826 (PROSITE_PATTERNS); IPR029058 (SUPERFAMILY)	no GO terms	no GO terms	[INTERPRO, BLASTED, MAPPED, ANNOTATED]	NP_609244	esterase Q	1821	ref|NP_609244.1|uncharacterized protein Dmel_CG9287 [Drosophila melanogaster]	1.41e-67	50.0904	232.261	553
4d	XM_032936159.1	159	5278	0.0057317	log-Gauss-probit	4	2.39873	9.96942	9.96942	1.59678	0.1321	0.0588551	lGP.bell	bell	9.96942	0.1321	1.59678	10.1015	0.07561	NA	0.000155488	0.573829	Inf	Inf	878	15620	XM_032936159	uncharacterized protein LOC116929008	3107	20	0	62.67	2	P:GO:0009987; F:GO:0005515	P:cellular process; F:protein binding			IPR002110 (PFAM); IPR036770 (G3DSA:1.25.40.GENE3D); IPR036770 (G3DSA:1.25.40.GENE3D); IPR036770 (G3DSA:1.25.40.GENE3D); mobidb-lite (MOBIDB_LITE); PTHR24197 (PANTHER); PTHR24197:SF44 (PANTHER); IPR002110 (PROSITE_PROFILES); IPR002110 (PROSITE_PROFILES); IPR020683 (PROSITE_PROFILES); IPR002110 (PROSITE_PROFILES); IPR036770 (SUPERFAMILY)	F:GO:0005515	F:protein binding	[INTERPRO, BLASTED, MAPPED, ANNOTATED]	NP_787124	ankyrin, isoform D	3107	ref|NP_787124.1|ankyrin, isoform D [Drosophila melanogaster]	1.09e-14	43.7158	79.7221	366
4d	XM_032936530.1	108	20886	0.00123635	log-Gauss-probit	5	1.96716	10.3308	10.4332	1.85861	0.141702	0.0633137	lGP.bell	bell	10.4332	0.178371	1.05401	10.5295	0.212368	NA	0.0021469	21.8	Inf	Inf	761	15882	XM_032936530	kalirin isoform X1	8297	20	0	66.88	3	P:GO:0007411; P:GO:0007417; F:GO:0005089	P:axon guidance; P:central nervous system development; F:Rho guanyl-nucleotide exchange factor activity			G3DSA:1.20.58.60 (GENE3D); IPR035899 (G3DSA:1.20.900.GENE3D); IPR011993 (G3DSA:2.30.29.GENE3D); IPR035899 (G3DSA:1.20.900.GENE3D); IPR000219 (PFAM); IPR011993 (G3DSA:2.30.29.GENE3D); IPR002017 (PFAM); G3DSA:1.20.58.1940 (GENE3D); G3DSA:1.20.58.60 (GENE3D); mobidb-lite (MOBIDB_LITE); mobidb-lite (MOBIDB_LITE); mobidb-lite (MOBIDB_LITE); mobidb-lite (MOBIDB_LITE); mobidb-lite (MOBIDB_LITE); mobidb-…	P:GO:0007411; P:GO:0007417; F:GO:0005085; F:GO:0005089; F:GO:0005515	P:axon guidance; P:central nervous system development; F:guanyl-nucleotide exchange factor activity; F:Rho guanyl-nucleotide exchange factor activity; F:protein binding	[INTERPRO, BLASTED, MAPPED, ANNOTATED]	NP_728560	trio, isoform C	8297	ref|NP_728560.1|trio, isoform C [Drosophila melanogaster]	0	62.8702	1352.42	1756
4d	XM_032936618.1	28	11084	3.56876e-08	log-Gauss-probit	4	2.93711	9.78519	9.78519	6.61871	0.326773	0.0736821	lGP.bell	bell	9.78519	0.326773	6.61871	10.112	0.0415787	NA	0.00159012	0.148516	Inf	Inf	992	9102	XM_032936618	Brain protein I3	1050	20	1.67e-29	68.7	1	C:GO:0016021	C:integral component of membrane			IPR019317 (PFAM); IPR019317 (PANTHER); PTHR13551:SF1 (PANTHER)	no GO terms	no GO terms	[INTERPRO, BLASTED, MAPPED, ANNOTATED]	NP_001163339	uncharacterized protein Dmel_CG12012, isoform B	1050	ref|NP_001163339.1|uncharacterized protein Dmel_CG12012, isoform B [Drosophila melanogaster]	4.55e-08	63.2653	50.447	49
4d	XM_032936780.1	109	12552	0.0014189	log-Gauss-probit	4	2.41185	8.59952	8.59952	3.45785	0.371844	0.129032	lGP.bell	bell	8.59952	0.371844	3.45785	8.97136	0.103474	NA	0.00331485	0.571785	Inf	Inf	975	25271	XM_032936780	CLUMA_CG000612, isoform A	591	9	3.34e-32	82.06	NA					PTHR37475 (PANTHER)	no GO terms	no GO terms	[INTERPRO, BLASTED]			591	No Blast Hit	NA	NA	NA	NA
4d	XM_032937036.1	308	13530	0.0370066	log-Gauss-probit	4	3.86992	7.97348	7.97348	0.325505	0.557303	0.184499	lGP.bell	bell	7.97348	0.557303	0.325505	8.53079	0.00100531	NA	6.8596e-05	0.169364	Inf	Inf	644	25526	XM_032937036	uncharacterized protein LOC116929704	1352	3	0	95.51	NA					no IPS match	no IPS match	no IPS match	[INTERPRO, BLASTED]			1352	No Blast Hit	NA	NA	NA	NA
4d	XM_032937186.1	297	6768	0.0341803	log-Gauss-probit	4	1.25938	8.56239	8.56239	3.36164	0.237076	0.100224	lGP.bell	bell	8.56239	0.237076	3.36164	8.79947	0.643946	NA	0.131179	1.48255	Inf	Inf	947	27855	XM_032937186	flocculation protein FLO11-like	2460	3	0	89.58	NA					mobidb-lite (MOBIDB_LITE); mobidb-lite (MOBIDB_LITE); mobidb-lite (MOBIDB_LITE); mobidb-lite (MOBIDB_LITE)	no GO terms	no GO terms	[INTERPRO, BLASTED]			2460	No Blast Hit	NA	NA	NA	NA
4d	XM_032937254.1	60	22446	2.64402e-05	log-Gauss-probit	4	2.13446	9.69158	9.69158	3.07983	0.208606	0.0769009	lGP.bell	bell	9.69158	0.208606	3.07983	9.90018	0.150984	NA	0.00871497	0.713254	Inf	Inf	964	15485	XM_032937254	putative Cytochrome P450 4d20	2035	20	0	80.11	6	P:GO:0055114; F:GO:0004497; F:GO:0005506; F:GO:0016705; F:GO:0020037; C:GO:0016021	P:oxidation-reduction process; F:monooxygenase activity; F:iron ion binding; F:oxidoreductase activity, acting on paired donors, with incorporation or reduction of molecular oxygen; F:heme binding; C:integral component of membrane			IPR001128 (PRINTS); IPR002401 (PRINTS); IPR036396 (G3DSA:1.10.630.GENE3D); IPR001128 (PFAM); PTHR24291 (PANTHER); PTHR24291:SF56 (PANTHER); IPR017972 (PROSITE_PATTERNS); IPR036396 (SUPERFAMILY)	P:GO:0055114; F:GO:0005506; F:GO:0016705; F:GO:0020037	P:oxidation-reduction process; F:iron ion binding; F:oxidoreductase activity, acting on paired donors, with incorporation or reduction of molecular oxygen; F:heme binding	[INTERPRO, BLASTED, MAPPED, ANNOTATED]	NP_524598	cytochrome P450-4c3	2035	ref|NP_524598.1|cytochrome P450-4c3 [Drosophila melanogaster]	7.8e-175	71.1968	509.99	493
4d	XM_032938605.1	315	13680	0.0384634	log-Gauss-probit	4	3.06037	5.26963	5.26963	0.365346	2.57352	1.45682	lGP.bell	bell	5.26963	2.57352	0.365346	7.84315	0.0139724	0.00158737	9.85018e-05	0.770262	0	0.308288	634	10338	XM_032938605	solute carrier family 12 member 1 isoform X1	3844	20	0	76.49	9	P:GO:0006884; P:GO:0035725; P:GO:0055064; P:GO:0055075; P:GO:0055078; P:GO:1902476; P:GO:1990573; F:GO:0008511; C:GO:0016021	P:cell volume homeostasis; P:sodium ion transmembrane transport; P:chloride ion homeostasis; P:potassium ion homeostasis; P:sodium ion homeostasis; P:chloride transmembrane transport; P:potassium ion import across plasma membrane; F:sodium:potassium:chloride symporter activity; C:integral component of membrane			IPR004842 (TIGRFAM); IPR004841 (PFAM); G3DSA:1.20.1740.10 (GENE3D); IPR018491 (PFAM); PTHR11827:SF72 (PANTHER); PTHR11827 (PANTHER)	P:GO:0006811; P:GO:0055085; F:GO:0015377; F:GO:0022857; C:GO:0016020; C:GO:0016021	P:ion transport; P:transmembrane transport; F:cation:chloride symporter activity; F:transmembrane transporter activity; C:membrane; C:integral component of membrane	[INTERPRO, BLASTED, MAPPED, ANNOTATED]	NP_996066	sodium chloride cotransporter 69, isoform G	3844	ref|NP_996066.1|sodium chloride cotransporter 69, isoform G [Drosophila melanogaster]	0	70.0971	997.268	1030
4d	XM_032939857.1	110	6309	0.00141992	log-Gauss-probit	4	2.30904	9.52213	9.52213	2.28436	0.290877	0.107342	lGP.bell	bell	9.52213	0.290877	2.28436	9.81301	0.0876601	NA	0.00136457	0.500355	Inf	Inf	962	28337	XM_032939857	C3 and PZP-like alpha-2-macroglobulin domain-containing protein 8 isoform X2	5259	20	0	51.31	1	C:GO:0005615	C:extracellular space						[BLASTED, MAPPED, ANNOTATED]			5259	No Blast Hit	NA	NA	NA	NA
4d	XM_032939981.1	263	838	0.0250523	log-Gauss-probit	5	1.22973	12.2938	12.0789	1.27537	0.365389	0.166248	lGP.bell	bell	12.0789	0.482869	1.70202	12.5617	0.242888	NA	0.0183635	0.632367	Inf	Inf	928	28461	XM_032939981	oplophorus-luciferin 2-monooxygenase non-catalytic subunit-like	1603	17	0	57.98	2	C:GO:0016020; C:GO:0016021	C:membrane; C:integral component of membrane			IPR032675 (G3DSA:3.80.10.GENE3D); PTHR24364:SF18 (PANTHER); PTHR24364 (PANTHER); SSF52058 (SUPERFAMILY)	no GO terms	no GO terms	[INTERPRO, BLASTED, MAPPED]			1603	No Blast Hit	NA	NA	NA	NA
4d	XM_032940071.1	202	15522	0.0138116	Gauss-probit	5	33.3321	8.15511	4.67524	0	2.11171	0.291605	GP.bell	bell	8.52689	0.793603	21.913	8.96747	8.86791	NA	3.21638	Inf	11.3642	Inf	701	5199	XM_032940071	Cytochrome b5	853	20	1.39e-104	76.86	6	P:GO:0022900; F:GO:0009055; F:GO:0020037; F:GO:0046872; C:GO:0016020; C:GO:0043231	P:electron transport chain; F:electron transfer activity; F:heme binding; F:metal ion binding; C:membrane; C:intracellular membrane-bounded organelle			IPR001199 (PRINTS); IPR036400 (G3DSA:3.10.120.GENE3D); IPR001199 (PFAM); PTHR19359 (PANTHER); PTHR19359:SF41 (PANTHER); IPR001199 (PROSITE_PROFILES); IPR036400 (SUPERFAMILY)	no GO terms	no GO terms	[INTERPRO, BLASTED, MAPPED, ANNOTATED]	NP_609852	uncharacterized protein Dmel_CG6870, isoform A	853	ref|NP_609852.1|uncharacterized protein Dmel_CG6870, isoform A [Drosophila melanogaster]	6.98e-29	71.134	107.842	97
4d	XM_032940089.1	364	12963	0.0481575	log-Gauss-probit	4	3.80221	6.01329	6.01329	0.152977	1.75292	0.859154	lGP.bell	bell	6.01329	1.75292	0.152977	7.76621	0.00163719	0.000611687	0.000114952	0.587518	8.34045e-05	0.437613	536	18771	XM_032940089	protein spaetzle-like	825	20	2.07e-134	82.3	7	P:GO:0008592; P:GO:0021556; P:GO:0045087; F:GO:0005121; F:GO:0008083; C:GO:0005576; C:GO:0016021	P:regulation of Toll signaling pathway; P:central nervous system formation; P:innate immune response; F:Toll binding; F:growth factor activity; C:extracellular region; C:integral component of membrane			IPR029034 (G3DSA:2.10.90.GENE3D); IPR032104 (PFAM); PTHR23199:SF12 (PANTHER); PTHR23199 (PANTHER); IPR029034 (SUPERFAMILY)	no GO terms	no GO terms	[INTERPRO, BLASTED, MAPPED, ANNOTATED]			825	No Blast Hit	NA	NA	NA	NA
4d	XM_032940514.1	311	3412	0.0380623	log-Gauss-probit	4	2.28472	9.19711	9.19711	13.3986	0.166692	0.0787715	lGP.bell	bell	9.19711	0.166692	13.3986	9.3638	0.816857	NA	0.0344266	6.24608	Inf	Inf	939	34328	XM_032940514	threonine synthase-like 2	1984	20	0	65.2	5	P:GO:0009071; P:GO:0016311; P:GO:0046360; F:GO:0004795; F:GO:0030170	P:serine family amino acid catabolic process; P:dephosphorylation; P:2-oxobutyrate biosynthetic process; F:threonine synthase activity; F:pyridoxal phosphate binding	EC:4.2.3.1	Threonine synthase	IPR037158 (G3DSA:3.90.1380.GENE3D); IPR001926 (PFAM); IPR029144 (PFAM); IPR004450 (TIGRFAM); IPR036052 (G3DSA:3.40.50.GENE3D); IPR036052 (G3DSA:3.40.50.GENE3D); PTHR42690 (PANTHER); IPR036052 (SUPERFAMILY)	no GO terms	no GO terms	[INTERPRO, BLASTED, MAPPED, ANNOTATED]			1984	No Blast Hit	NA	NA	NA	NA
4d	XM_032941420.1	237	19271	0.0195481	log-Gauss-probit	5	4.09521	3.34514	11.0101	4219.93	2.09577	0.0825954	lGP.bell	bell	11.0101	0.171267	10.7227	11.179	0.56023	NA	NA	NA	NA	NA	84	12258	XM_032941420	dnaJ homolog subfamily C member 3	1865	20	0	76.81	1	F:GO:0005515	F:protein binding			IPR001623 (PRINTS); IPR001623 (PFAM); PF14559 (PFAM); IPR019734 (PFAM); IPR036869 (G3DSA:1.10.287.GENE3D); IPR011990 (G3DSA:1.25.40.GENE3D); mobidb-lite (MOBIDB_LITE); mobidb-lite (MOBIDB_LITE); mobidb-lite (MOBIDB_LITE); PTHR44140:SF3 (PANTHER); PTHR44140 (PANTHER); IPR013026 (PROSITE_PROFILES); IPR019734 (PROSITE_PROFILES); IPR019734 (PROSITE_PROFILES); IPR019734 (PROSITE_PROFILES); IPR001623 (…	F:GO:0005515	F:protein binding	[INTERPRO, BLASTED, ANNOTATED]	NP_649916	tetratricopeptide repeat protein 2, isoform C	1865	ref|NP_649916.1|P58IPK [Drosophila melanogaster]	2.49e-139	70.6422	415.616	436
4d	XM_032941480.1	228	9257	0.0185748	log-Gauss-probit	4	2.28117	6.35028	6.35028	1.74479	0.318296	0.132589	lGP.bell	bell	6.35028	0.318296	1.74479	6.66857	0.0852454	NA	0.000718099	0.535042	Inf	Inf	922	13679	XM_032941480	putative ankyrin repeat protein RF_0381 isoform X5	2470	20	0	62.94	9	P:GO:0006468; P:GO:0036498; P:GO:0070059; P:GO:0090502; F:GO:0004521; F:GO:0004674; F:GO:0005524; F:GO:0051082; C:GO:1990604	P:protein phosphorylation; P:IRE1-mediated unfolded protein response; P:intrinsic apoptotic signaling pathway in response to endoplasmic reticulum stress; P:RNA phosphodiester bond hydrolysis, endonucleolytic; F:endoribonuclease activity; F:protein serine/threonine kinase activity; F:ATP binding; F:unfolded protein binding; C:IRE1-TRAF2-ASK1 complex	EC:2.7.11	Transferring phosphorus-containing groups	IPR020683 (PFAM); IPR001245 (PFAM); G3DSA:1.10.510.10 (GENE3D); IPR036770 (G3DSA:1.25.40.GENE3D); IPR036770 (G3DSA:1.25.40.GENE3D); G3DSA:1.10.510.10 (GENE3D); IPR036770 (G3DSA:1.25.40.GENE3D); PTHR13954:SF6 (PANTHER); PTHR13954 (PANTHER); IPR017441 (PROSITE_PATTERNS); IPR008266 (PROSITE_PATTERNS); IPR002110 (PROSITE_PROFILES); IPR020683 (PROSITE_PROFILES); IPR000719 (PROSITE_PROFILES); IPR011009…	P:GO:0006468; F:GO:0004672; F:GO:0005515; F:GO:0005524	P:protein phosphorylation; F:protein kinase activity; F:protein binding; F:ATP binding	[INTERPRO, BLASTED, MAPPED, ANNOTATED]	NP_001097839	Inositol-requiring enzyme-1	2470	ref|NP_001097839.1|Inositol-requiring enzyme-1 [Drosophila melanogaster]	3.9e-24	44.2308	109.768	312
4d	XM_032941672.1	217	20559	0.015715	log-Gauss-probit	4	2.33107	6.14941	6.14941	2.29938	0.239021	0.113611	lGP.bell	bell	6.14941	0.239021	2.29938	6.38843	0.133934	NA	0.0013658	0.913378	Inf	Inf	909	672	XM_032941672	Neprilysin 5	945	20	0	71.05	3	P:GO:0006508; F:GO:0004222; C:GO:0016021	P:proteolysis; F:metalloendopeptidase activity; C:integral component of membrane	EC:3.4.99; EC:3.4.24.70; EC:3.4.24.71; EC:3.4.24; EC:3.4.24.61; EC:3.4.24.72; EC:3.4.24.23; EC:3.4.24.56; EC:3.4.24.24; EC:3.4.24.35; EC:3.4.24.57; EC:3.4.24.14; EC:3.4.24.69; EC:3.4.24.37; EC:3.4.24.59; EC:3.4.24.64; EC:3.4.24.21; EC:3.4.24.11; EC:3.4.24.22; EC:3.4.24.55; EC:3.4.24.17; EC:3.4.24.18; EC:3.4.24.19	Acting on peptide bonds (peptidases); Oligopeptidase A; Endothelin-converting enzyme 1; Acting on peptide bonds (peptidases); Nardilysin; Fibrolase; Matrilysin; Insulysin; Gelatinase A; Gelatinase B; O-sialoglycoprotein endopeptidase; Procollagen N-endopeptidase; Bontoxilysin; Saccharolysin; Mitochondrial intermediate peptidase; Mitochondrial processing peptidase; Astacin; Neprilysin; Stromelysin…	IPR042089 (G3DSA:1.10.1380.GENE3D); IPR008753 (PFAM); IPR000718 (PANTHER); PTHR11733:SF203 (PANTHER); PS51885 (PROSITE_PROFILES); IPR000718 (CDD); SSF55486 (SUPERFAMILY)	P:GO:0006508; F:GO:0004222	P:proteolysis; F:metalloendopeptidase activity	[INTERPRO, BLASTED, MAPPED, ANNOTATED]	NP_727065	neprilysin 1, isoform B	945	ref|NP_727065.1|neprilysin 1, isoform B [Drosophila melanogaster]	2.5e-31	54.3956	124.405	182
4d	XM_032941835.1	291	777	0.0331573	log-Gauss-probit	4	2.57924	6.69493	6.69493	8.43604	0.241263	0.0996955	lGP.bell	bell	6.69493	0.241263	8.43604	6.93619	0.273472	NA	0.00623894	2.16243	Inf	Inf	964	6043	XM_032941835	solute carrier family 28 member 3-like	2400	20	0	77.91	3	P:GO:1901642; F:GO:0005415; C:GO:0005887	P:nucleoside transmembrane transport; F:nucleoside:sodium symporter activity; C:integral component of plasma membrane			IPR011642 (PFAM); IPR011657 (PFAM); IPR002668 (PFAM); IPR008276 (PANTHER)	P:GO:1901642; F:GO:0005337; C:GO:0016020	P:nucleoside transmembrane transport; F:nucleoside transmembrane transporter activity; C:membrane	[INTERPRO, BLASTED, MAPPED, ANNOTATED]	NP_995782	concentrative nucleoside transporter 2, isoform B	2400	ref|NP_995782.1|concentrative nucleoside transporter 2, isoform B [Drosophila melanogaster]	1.87e-103	65.764	332.028	517
4d	XM_032942548.1	207	21286	0.014114	log-Gauss-probit	4	2.60934	12.4562	12.4562	1.64466	0.32115	0.117371	lGP.bell	bell	12.4562	0.32115	1.64466	12.7773	0.0405694	NA	0.000140133	0.369076	Inf	Inf	917	14673	XM_032942548	deleted in malignant brain tumors 1 protein-like	1835	20	0	67.26	1	C:GO:0016020	C:membrane			IPR000998 (PFAM); IPR035914 (G3DSA:2.60.120.GENE3D); G3DSA:2.60.120.200 (GENE3D); IPR035914 (G3DSA:2.60.120.GENE3D); IPR000859 (PFAM); PTHR45645 (PANTHER); IPR000859 (PROSITE_PROFILES); IPR000998 (PROSITE_PROFILES); IPR000859 (PROSITE_PROFILES); IPR000859 (CDD); IPR000859 (CDD); IPR035914 (SUPERFAMILY); IPR035914 (SUPERFAMILY); IPR013320 (SUPERFAMILY)	C:GO:0016020	C:membrane	[INTERPRO, BLASTED, MAPPED, ANNOTATED]	NP_733035	tolkin, isoform B	1835	ref|NP_733035.1|tolkin, isoform B [Drosophila melanogaster]	1.23e-15	39.0879	81.6481	307
4d	XM_032942611.1	102	15466	0.000805201	Gauss-probit	4	14.4615	7.25847	7.25847	21.9526	0.435458	0.0961931	GP.bell	bell	7.39605	0.435457	21.9526	7.69393	5.8226	NA	3.42829	18.118	Inf	Inf	994	31083	XM_032942611	uncharacterized protein LOC116935271	2541	20	0	75.37	1	C:GO:0016021	C:integral component of membrane			no IPS match	no IPS match	no IPS match	[INTERPRO, BLASTED, MAPPED, ANNOTATED]			2541	No Blast Hit	NA	NA	NA	NA
4d	XM_032943012.1	136	22597	0.00337671	log-Gauss-probit	4	2.59553	8.10389	8.10389	3.80455	0.484208	0.197512	lGP.bell	bell	8.10389	0.484208	3.80455	8.5881	0.117689	NA	0.00149358	0.894072	Inf	Inf	961	15672	XM_032943012	sodium- and chloride-dependent GABA transporter 1-like	2848	20	0	79.95	10	P:GO:0015812; P:GO:0055085; P:GO:0055114; F:GO:0005332; F:GO:0005507; F:GO:0016491; F:GO:0042165; C:GO:0005886; C:GO:0016021; C:GO:0043005	P:gamma-aminobutyric acid transport; P:transmembrane transport; P:oxidation-reduction process; F:gamma-aminobutyric acid:sodium symporter activity; F:copper ion binding; F:oxidoreductase activity; F:neurotransmitter binding; C:plasma membrane; C:integral component of membrane; C:neuron projection			IPR000175 (PRINTS); IPR000175 (PFAM); PTHR11616:SF254 (PANTHER); IPR000175 (PANTHER); IPR000175 (PROSITE_PATTERNS); IPR000175 (PROSITE_PROFILES); cd11496 (CDD); IPR037272 (SUPERFAMILY)	C:GO:0016021	C:integral component of membrane	[INTERPRO, BLASTED, MAPPED, ANNOTATED]	NP_651930	GABA transporter, isoform A	2848	ref|NP_651930.2|GABA transporter, isoform A [Drosophila melanogaster]	1.42e-166	60.2465	501.901	649
4d	XM_032943540.1	343	13161	0.0434214	log-Gauss-probit	4	2.96342	8.68304	8.68304	2.72143	0.188761	0.0746039	lGP.bell	bell	8.68304	0.188761	2.72143	8.8718	0.0479984	NA	0.000103214	0.487238	Inf	Inf	879	12087	XM_032943540	Hypothetical predicted protein	6251	20	0	56.92	NA					mobidb-lite (MOBIDB_LITE); mobidb-lite (MOBIDB_LITE); mobidb-lite (MOBIDB_LITE); mobidb-lite (MOBIDB_LITE); mobidb-lite (MOBIDB_LITE); mobidb-lite (MOBIDB_LITE); mobidb-lite (MOBIDB_LITE); mobidb-lite (MOBIDB_LITE); mobidb-lite (MOBIDB_LITE); mobidb-lite (MOBIDB_LITE); mobidb-lite (MOBIDB_LITE); mobidb-lite (MOBIDB_LITE); mobidb-lite (MOBIDB_LITE); mobidb-lite (MOBIDB_LITE); mobidb-lite (MOBIDB_L…	no GO terms	no GO terms	[INTERPRO, BLASTED]	NP_649781	uncharacterized protein Dmel_CG9626, isoform A	6251	ref|NP_649781.1|uncharacterized protein Dmel_CG9626, isoform A [Drosophila melanogaster]	1.06e-11	54.3956	71.2478	182
4d	XM_032920414.1	173	21117	0.00891263	linear	2	-0.00154665	NA	10.8332	NA	NA	0.0627719	L.dec	dec	10.8332	0.154665	NA	NA	40.5858	NA	24.2624	62.6464	Inf	Inf	1000	10686	XM_032920414	putative U5 small nuclear ribonucleoprotein 200 kDa helicase	6652	20	0	88.21	5	P:GO:0000388; F:GO:0003723; F:GO:0003724; F:GO:0005524; C:GO:0005681	P:spliceosome conformational change to release U4 (or U4atac) and U1 (or U11); F:RNA binding; F:RNA helicase activity; F:ATP binding; C:spliceosomal complex	EC:3.6.1.3; EC:3.6.4.13; EC:3.6.1.15	Adenosinetriphosphatase; RNA helicase; Nucleoside-triphosphate phosphatase	IPR041094 (PFAM); G3DSA:1.10.150.20 (GENE3D); IPR011545 (PFAM); IPR035892 (G3DSA:2.60.40.GENE3D); G3DSA:3.40.50.300 (GENE3D); PIRSF039073 (PIRSF); IPR035892 (G3DSA:2.60.40.GENE3D); IPR004179 (PFAM); G3DSA:1.10.3380.10 (GENE3D); IPR001650 (PFAM); G3DSA:3.40.50.300 (GENE3D); IPR011545 (PFAM); IPR004179 (PFAM); G3DSA:1.10.10.2530 (GENE3D); G3DSA:1.10.10.2530 (GENE3D); G3DSA:1.10.150.20 (GENE3D); G3D…	F:GO:0003676; F:GO:0005524	F:nucleic acid binding; F:ATP binding	[INTERPRO, BLASTED, MAPPED, ANNOTATED]	NP_648818	lethal (3) 72Ab	6652	ref|NP_648818.3|lethal (3) 72Ab [Drosophila melanogaster]	0	85.2573	3197.53	2157
4d	XM_032920451.1	321	9803	0.0397228	linear	2	-0.000951991	NA	10.6414	NA	NA	0.0390484	L.dec	dec	10.6414	0.0951991	NA	NA	41.0176	NA	22.9853	72.166	Inf	Inf	1000	12873	XM_032920451	RNA polymerase II second largest subunit	3795	20	0	97.54	5	P:GO:0006351; F:GO:0003677; F:GO:0003899; F:GO:0032549; C:GO:0005665	P:transcription, DNA-templated; F:DNA binding; F:DNA-directed 5'-3' RNA polymerase activity; F:ribonucleoside binding; C:RNA polymerase II, core complex	EC:2.7.7.6	DNA-directed RNA polymerase	IPR037034 (G3DSA:3.90.1110.GENE3D); G3DSA:3.90.1100.10 (GENE3D); IPR007120 (PFAM); IPR014724 (G3DSA:2.40.50.GENE3D); IPR007641 (PFAM); IPR037033 (G3DSA:2.40.270.GENE3D); IPR007642 (PFAM); IPR007647 (PFAM); G3DSA:3.90.1800.10 (GENE3D); IPR007646 (PFAM); IPR007644 (PFAM); G3DSA:3.90.1070.20 (GENE3D); IPR007645 (PFAM); IPR015712 (PANTHER); PTHR20856:SF7 (PANTHER); IPR007121 (PROSITE_PATTERNS); IPR01…	P:GO:0006351; F:GO:0003677; F:GO:0003899; F:GO:0032549	P:transcription, DNA-templated; F:DNA binding; F:DNA-directed 5'-3' RNA polymerase activity; F:ribonucleoside binding	[INTERPRO, BLASTED, MAPPED, ANNOTATED]	NP_476706	RNA polymerase II 140kD subunit, isoform A	3795	ref|NP_476706.1|RNA polymerase II 140kD subunit, isoform A [Drosophila melanogaster]	0	96.1872	2203.71	1154
4d	XM_032920587.1	340	5938	0.0418845	linear	2	-0.00223403	NA	5.72676	NA	NA	0.0930734	L.dec	dec	5.72676	0.223403	NA	NA	41.6616	NA	25.5566	72.5091	Inf	Inf	1000	18951	XM_032920587	uncharacterized protein LOC116915443	1035	11	5.45e-170	61.38	2	C:GO:0016020; C:GO:0016021	C:membrane; C:integral component of membrane			no IPS match	no IPS match	no IPS match	[INTERPRO, BLASTED, MAPPED]			1035	No Blast Hit	NA	NA	NA	NA
4d	XM_032920888.1	204	20401	0.0138116	linear	2	-0.00146916	NA	10.6771	NA	NA	0.0627159	L.dec	dec	10.6771	0.146916	NA	NA	42.6883	NA	24.1704	74.7185	Inf	Inf	1000	7519	XM_032920888	serine-rich adhesin for platelets-like	6679	20	0	65.81	1	F:GO:0046872	F:metal ion binding			G3DSA:1.10.150.840 (GENE3D); G3DSA:1.10.150.840 (GENE3D); mobidb-lite (MOBIDB_LITE); mobidb-lite (MOBIDB_LITE); mobidb-lite (MOBIDB_LITE); mobidb-lite (MOBIDB_LITE); mobidb-lite (MOBIDB_LITE); mobidb-lite (MOBIDB_LITE); PTHR12675:SF5 (PANTHER); PTHR12675 (PANTHER); IPR000571 (PROSITE_PROFILES); IPR000571 (PROSITE_PROFILES); IPR000571 (PROSITE_PROFILES); IPR000571 (PROSITE_PROFILES)	F:GO:0046872	F:metal ion binding	[INTERPRO, BLASTED, MAPPED, ANNOTATED]	NP_788390	muscleblind, isoform D	6679	ref|NP_788390.1|muscleblind, isoform D [Drosophila melanogaster]	5.24e-62	66.1692	213.386	201
4d	XM_032921948.1	342	2825	0.0422814	linear	2	-0.000889332	NA	10.807	NA	NA	0.0359151	L.dec	dec	10.807	0.0889332	NA	NA	40.3843	NA	23.7482	64.5057	Inf	Inf	1000	17187	XM_032921948	poly(A) polymerase type 3	3318	20	0	85.42	6	P:GO:0006378; F:GO:0003723; F:GO:0004652; F:GO:0005524; F:GO:0046872; C:GO:0005634	P:mRNA polyadenylation; F:RNA binding; F:polynucleotide adenylyltransferase activity; F:ATP binding; F:metal ion binding; C:nucleus	EC:2.7.7.19	Polynucleotide adenylyltransferase	G3DSA:1.10.1410.10 (GENE3D); IPR043519 (G3DSA:3.30.460.GENE3D); IPR007010 (PFAM); G3DSA:3.30.70.590 (GENE3D); IPR014492 (PIRSF); IPR002934 (PFAM); IPR007012 (PFAM); mobidb-lite (MOBIDB_LITE); mobidb-lite (MOBIDB_LITE); mobidb-lite (MOBIDB_LITE); mobidb-lite (MOBIDB_LITE); PTHR10682 (PANTHER); PTHR10682:SF6 (PANTHER); cd05402 (CDD); IPR043519 (SUPERFAMILY); IPR011068 (SUPERFAMILY); SSF81631 (SUPER…	P:GO:0031123; P:GO:0043631; F:GO:0003723; F:GO:0004652; F:GO:0016779; C:GO:0005634	P:RNA 3'-end processing; P:RNA polyadenylation; F:RNA binding; F:polynucleotide adenylyltransferase activity; F:nucleotidyltransferase activity; C:nucleus	[INTERPRO, BLASTED, MAPPED, ANNOTATED]	NP_001261097	hiiragi, isoform D	3318	ref|NP_001261097.1|hiiragi, isoform D [Drosophila melanogaster]	0	76.4486	680.248	535
4d	XM_032921988.1	300	22246	0.0343395	linear	2	-0.00229914	NA	9.23848	NA	NA	0.142254	L.dec	dec	9.23848	0.229914	NA	NA	61.8727	NA	33.3908	Inf	Inf	Inf	1000	8590	XM_032921988	Scavenger receptor class B member 1	2604	20	0	69.77	4	P:GO:0006897; F:GO:0005044; C:GO:0005764; C:GO:0016021	P:endocytosis; F:scavenger receptor activity; C:lysosome; C:integral component of membrane			IPR005428 (PRINTS); IPR002159 (PRINTS); IPR002159 (PFAM); mobidb-lite (MOBIDB_LITE); IPR002159 (PANTHER)	C:GO:0016020	C:membrane	[INTERPRO, BLASTED, MAPPED, ANNOTATED]	NP_001286873	epithelial membrane protein, isoform E	2604	ref|NP_001286873.1|epithelial membrane protein, isoform E [Drosophila melanogaster]	4.82e-135	60	412.92	500
4d	XM_032922021.1	351	1564	0.0461643	Hill	4	2.47266	10.5202	10.5949	3.73503	NA	0.0396423	H.dec	dec	10.5949	0.0746455	NA	NA	3.92684	NA	Inf	Inf	Inf	Inf	566	7713	XM_032922021	EOG090X0489	1776	20	0	97.7	8	P:GO:0000349; P:GO:0006281; P:GO:0016567; F:GO:0005515; F:GO:0061630; C:GO:0000974; C:GO:0071006; C:GO:0071013	P:generation of catalytic spliceosome for first transesterification step; P:DNA repair; P:protein ubiquitination; F:protein binding; F:ubiquitin protein ligase activity; C:Prp19 complex; C:U2-type catalytic step 1 spliceosome; C:catalytic step 2 spliceosome			IPR020472 (PRINTS); IPR015943 (G3DSA:2.130.10.GENE3D); IPR013915 (PFAM); IPR001680 (PFAM); IPR003613 (PFAM); IPR013083 (G3DSA:3.30.40.GENE3D); IPR038959 (PANTHER); IPR019775 (PROSITE_PATTERNS); IPR019775 (PROSITE_PATTERNS); IPR017986 (PROSITE_PROFILES); IPR001680 (PROSITE_PROFILES); IPR001680 (PROSITE_PROFILES); IPR001680 (PROSITE_PROFILES); IPR001680 (PROSITE_PROFILES); IPR003613 (PROSITE_PROFIL…	P:GO:0000398; P:GO:0006281; P:GO:0016567; F:GO:0004842; F:GO:0005515; F:GO:0061630; C:GO:0000974	P:mRNA splicing, via spliceosome; P:DNA repair; P:protein ubiquitination; F:ubiquitin-protein transferase activity; F:protein binding; F:ubiquitin protein ligase activity; C:Prp19 complex	[INTERPRO, BLASTED, MAPPED, ANNOTATED]	NP_523783	Pre-RNA processing factor 19	1776	ref|NP_523783.1|Pre-RNA processing factor 19 [Drosophila melanogaster]	0	85.5446	703.745	505
4d	XM_032922440.1	199	21707	0.0136784	linear	2	-0.00203079	NA	10.3793	NA	NA	0.105866	L.dec	dec	10.3793	0.203079	NA	NA	52.1305	NA	28.8129	Inf	Inf	Inf	1000	10215	XM_032922440	chitin-binding domain protein cbd-1-like	3619	20	0	63.38	2	F:GO:0008061; C:GO:0005576	F:chitin binding; C:extracellular region			G3DSA:2.170.140.10 (GENE3D); IPR002557 (PFAM); PTHR23301 (PANTHER); IPR002557 (PROSITE_PROFILES); IPR002557 (PROSITE_PROFILES); IPR002557 (PROSITE_PROFILES); IPR002557 (PROSITE_PROFILES); IPR002557 (PROSITE_PROFILES); IPR036508 (SUPERFAMILY); IPR036508 (SUPERFAMILY); IPR036508 (SUPERFAMILY); IPR036508 (SUPERFAMILY); IPR036508 (SUPERFAMILY)	F:GO:0008061; C:GO:0005576	F:chitin binding; C:extracellular region	[INTERPRO, BLASTED, MAPPED, ANNOTATED]	NP_001287040	gasp, isoform A	3619	ref|NP_001287040.1|uncharacterized protein Dmel_CG43896, isoform D [Drosophila melanogaster]	2.32e-09	37.7301	62.7734	326
4d	XM_032922604.1	261	16453	0.0242915	linear	2	-0.00076452	NA	11.9441	NA	NA	0.0428533	L.dec	dec	11.9441	0.076452	NA	NA	56.0526	NA	31.5636	Inf	Inf	Inf	1000	5233	XM_032922604	Leucine-rich PPR motif-containing protein, mitochondrial	4266	20	0	61.69	1	F:GO:0005515	F:protein binding			IPR011990 (G3DSA:1.25.40.GENE3D); IPR002885 (TIGRFAM); IPR002885 (PFAM); mobidb-lite (MOBIDB_LITE); IPR033490 (PANTHER); PTHR46669:SF1 (PANTHER); IPR002885 (PROSITE_PROFILES); IPR002885 (PROSITE_PROFILES); IPR002885 (PROSITE_PROFILES); IPR002885 (PROSITE_PROFILES); IPR002885 (PROSITE_PROFILES); IPR002885 (PROSITE_PROFILES); IPR002885 (PROSITE_PROFILES); IPR002885 (PROSITE_PROFILES); IPR002885 (PR…	F:GO:0005515	F:protein binding	[INTERPRO, BLASTED, ANNOTATED]	NP_523596	bicoid stability factor	4266	ref|NP_523596.2|bicoid stability factor [Drosophila melanogaster]	0	54.9753	832.017	1417
4d	XM_032922763.1	94	2313	0.000696156	linear	2	-0.00285737	NA	5.98465	NA	NA	0.122183	L.dec	dec	5.98465	0.285737	NA	NA	42.7608	NA	25.1007	74.889	Inf	Inf	1000	21113	XM_032922763	DNA-3-methyladenine glycosylase	1631	20	7.23e-166	89.06	4	P:GO:0006284; F:GO:0003677; F:GO:0003905; C:GO:0043005	P:base-excision repair; F:DNA binding; F:alkylbase DNA N-glycosylase activity; C:neuron projection	EC:3.2.2.21	DNA-3-methyladenine glycosylase II	IPR031366 (PFAM); IPR031366 (PANTHER)	no GO terms	no GO terms	[INTERPRO, BLASTED, MAPPED, ANNOTATED]			1631	No Blast Hit	NA	NA	NA	NA
4d	XM_032923017.1	111	128	0.00143691	linear	2	-0.00146964	NA	9.81006	NA	NA	0.0414134	L.dec	dec	9.81006	0.146964	NA	NA	28.1793	NA	17.7172	41.3999	Inf	Inf	1000	5867	XM_032923017	Ribonuclease 3	3897	20	0	87.57	7	P:GO:0016075; P:GO:0030422; P:GO:0031053; P:GO:0031054; P:GO:0090502; F:GO:0003725; F:GO:0004525	P:rRNA catabolic process; P:production of siRNA involved in RNA interference; P:primary miRNA processing; P:pre-miRNA processing; P:RNA phosphodiester bond hydrolysis, endonucleolytic; F:double-stranded RNA binding; F:ribonuclease III activity	EC:3.1.30; EC:3.1.26; EC:3.1.26.3	Acting on ester bonds; Acting on ester bonds; Ribonuclease III	G3DSA:3.30.160.20 (GENE3D); IPR036389 (G3DSA:1.10.1520.GENE3D); IPR000999 (PFAM); IPR000999 (PFAM); IPR014720 (PFAM); mobidb-lite (MOBIDB_LITE); mobidb-lite (MOBIDB_LITE); mobidb-lite (MOBIDB_LITE); mobidb-lite (MOBIDB_LITE); mobidb-lite (MOBIDB_LITE); PTHR11207:SF0 (PANTHER); PTHR11207 (PANTHER); PTHR11207:SF0 (PANTHER); PTHR11207 (PANTHER); IPR000999 (PROSITE_PATTERNS); IPR000999 (PROSITE_PROFI…	P:GO:0006396; P:GO:0016075; F:GO:0003723; F:GO:0004525	P:RNA processing; P:rRNA catabolic process; F:RNA binding; F:ribonuclease III activity	[INTERPRO, BLASTED, MAPPED, ANNOTATED]	NP_477436	drosha	3897	ref|NP_477436.1|drosha [Drosophila melanogaster]	0	80.4827	1297.34	953
4d	XM_032923352.1	372	1918	0.0493029	exponential	3	0.128547	NA	9.38605	-1.59453	NA	0.0646613	E.dec.convex	dec	9.38605	0.128547	NA	NA	1.1149	NA	0.300746	7.07107	Inf	Inf	872	15799	XM_032923352	thrombospondin type-1 domain-containing protein 4-like	5504	20	0	68.21	1	P:GO:0007229	P:integrin-mediated signaling pathway			IPR010294 (PFAM); IPR036383 (G3DSA:2.20.100.GENE3D); IPR010909 (PFAM); IPR000884 (PFAM); G3DSA:2.60.120.830 (GENE3D); PF19030 (PFAM); mobidb-lite (MOBIDB_LITE); mobidb-lite (MOBIDB_LITE); mobidb-lite (MOBIDB_LITE); mobidb-lite (MOBIDB_LITE); mobidb-lite (MOBIDB_LITE); mobidb-lite (MOBIDB_LITE); mobidb-lite (MOBIDB_LITE); mobidb-lite (MOBIDB_LITE); PTHR13723 (PANTHER); IPR000884 (PROSITE_PROFILES)…	no GO terms	no GO terms	[INTERPRO, BLASTED, MAPPED, ANNOTATED]	NP_001163760	papilin, isoform C	5504	ref|NP_001163760.1|papilin, isoform C [Drosophila melanogaster]	5.9e-54	50.2907	210.305	344
4d	XM_032923392.1	247	22434	0.0208571	linear	2	-0.00217261	NA	8.41165	NA	NA	0.0977796	L.dec	dec	8.41165	0.217261	NA	NA	45.0055	NA	27.0895	79.6476	Inf	Inf	1000	18063	XM_032923392	serine/threonine-protein kinase MARK2-like isoform X10	2365	20	0	77.49	7	P:GO:0000226; P:GO:0006468; P:GO:0035556; F:GO:0004674; F:GO:0005524; F:GO:0050321; C:GO:0005737	P:microtubule cytoskeleton organization; P:protein phosphorylation; P:intracellular signal transduction; F:protein serine/threonine kinase activity; F:ATP binding; F:tau-protein kinase activity; C:cytoplasm	EC:2.7.11; EC:2.7.11.26	Transferring phosphorus-containing groups; [Tau protein] kinase	G3DSA:3.30.200.20 (GENE3D); G3DSA:1.10.510.10 (GENE3D); IPR000719 (PFAM); G3DSA:1.10.8.10 (GENE3D); mobidb-lite (MOBIDB_LITE); mobidb-lite (MOBIDB_LITE); mobidb-lite (MOBIDB_LITE); mobidb-lite (MOBIDB_LITE); PTHR24346 (PANTHER); PTHR24346:SF21 (PANTHER); IPR008271 (PROSITE_PATTERNS); IPR015940 (PROSITE_PROFILES); IPR000719 (PROSITE_PROFILES); cd14337 (CDD); IPR011009 (SUPERFAMILY)	P:GO:0006468; F:GO:0004672; F:GO:0005524	P:protein phosphorylation; F:protein kinase activity; F:ATP binding	[INTERPRO, BLASTED, MAPPED, ANNOTATED]	NP_001014540	par-1, isoform W	2365	ref|NP_001014540.2|par-1, isoform W [Drosophila melanogaster]	0	70.5882	642.884	578
4d	XM_032923511.1	210	17963	0.0144406	linear	2	-0.00187384	NA	10.0869	NA	NA	0.113193	L.dec	dec	10.0869	0.187384	NA	NA	60.4068	NA	32.5439	Inf	Inf	Inf	1000	15661	XM_032923511	tau-tubulin kinase homolog Asator isoform X2	5773	20	0	61.27	3	P:GO:0006468; F:GO:0004672; F:GO:0005524	P:protein phosphorylation; F:protein kinase activity; F:ATP binding			IPR000719 (PFAM); G3DSA:1.10.510.10 (GENE3D); mobidb-lite (MOBIDB_LITE); mobidb-lite (MOBIDB_LITE); mobidb-lite (MOBIDB_LITE); mobidb-lite (MOBIDB_LITE); mobidb-lite (MOBIDB_LITE); mobidb-lite (MOBIDB_LITE); mobidb-lite (MOBIDB_LITE); mobidb-lite (MOBIDB_LITE); mobidb-lite (MOBIDB_LITE); mobidb-lite (MOBIDB_LITE); mobidb-lite (MOBIDB_LITE); mobidb-lite (MOBIDB_LITE); mobidb-lite (MOBIDB_LITE); mo…	P:GO:0006468; F:GO:0004672; F:GO:0005524	P:protein phosphorylation; F:protein kinase activity; F:ATP binding	[INTERPRO, BLASTED, MAPPED, ANNOTATED]	NP_726577	asator, isoform F	5773	ref|NP_726577.2|asator, isoform F [Drosophila melanogaster]	1.28e-165	93.5811	527.709	296
4d	XM_032923815.1	166	16873	0.00713381	linear	2	-0.00115478	NA	13.5991	NA	NA	0.0553436	L.dec	dec	13.5991	0.115478	NA	NA	47.9258	NA	27.9844	86.3736	Inf	Inf	1000	4251	XM_032923815	beta-1,3-glucan-binding protein precursor	19104	20	0	65.58	2	P:GO:0006869; F:GO:0005319	P:lipid transport; F:lipid transporter activity			IPR001846 (PFAM); IPR015816 (G3DSA:2.30.230.GENE3D); IPR015255 (PFAM); IPR014853 (PFAM); IPR001747 (PFAM); IPR011030 (G3DSA:1.25.10.GENE3D); PTHR37860 (PANTHER); IPR001846 (PROSITE_PROFILES); IPR001747 (PROSITE_PROFILES); IPR002035 (PROSITE_PROFILES); cd00198 (CDD); IPR011030 (SUPERFAMILY); IPR015819 (SUPERFAMILY); IPR015819 (SUPERFAMILY)	P:GO:0006869; F:GO:0005319	P:lipid transport; F:lipid transporter activity	[INTERPRO, BLASTED, MAPPED, ANNOTATED]	NP_995670	apolipoprotein lipid transfer particle	19104	ref|NP_995670.2|apolipoprotein lipid transfer particle [Drosophila melanogaster]	4.99e-114	48.3417	412.149	995
4d	XM_032923935.1	354	16825	0.0461643	linear	2	-0.00191401	NA	10.183	NA	NA	0.0895534	L.dec	dec	10.183	0.191401	NA	NA	46.7884	NA	25.6576	96.1694	Inf	Inf	1000	318	XM_032923935	protein L-Myc-1b isoform X3	3087	20	0	78.48	5	P:GO:0045944; F:GO:0000978; F:GO:0001228; F:GO:0046983; C:GO:0042025	P:positive regulation of transcription by RNA polymerase II; F:RNA polymerase II cis-regulatory region sequence-specific DNA binding; F:DNA-binding transcription activator activity, RNA polymerase II-specific; F:protein dimerization activity; C:host cell nucleus			IPR002418 (PRINTS); IPR036638 (G3DSA:4.10.280.GENE3D); IPR011598 (PFAM); mobidb-lite (MOBIDB_LITE); mobidb-lite (MOBIDB_LITE); mobidb-lite (MOBIDB_LITE); mobidb-lite (MOBIDB_LITE); mobidb-lite (MOBIDB_LITE); mobidb-lite (MOBIDB_LITE); mobidb-lite (MOBIDB_LITE); PTHR45851:SF3 (PANTHER); PTHR45851 (PANTHER); IPR011598 (PROSITE_PROFILES); IPR011598 (CDD); IPR036638 (SUPERFAMILY)	P:GO:0006355; F:GO:0003700; F:GO:0046983; C:GO:0042025	P:regulation of transcription, DNA-templated; F:DNA-binding transcription factor activity; F:protein dimerization activity; C:host cell nucleus	[INTERPRO, BLASTED, MAPPED, ANNOTATED]	NP_525062	Myc, isoform A	3087	ref|NP_525062.2|Myc, isoform A [Drosophila melanogaster]	1.1e-12	66.6667	72.7886	66
4d	XM_032924003.1	302	21375	0.0348507	exponential	3	0.136584	NA	8.83185	-0.937641	NA	0.0635789	E.dec.convex	dec	8.83185	0.136584	NA	NA	0.587347	NA	0.16112	5.75957	Inf	Inf	898	5977	XM_032924003	Protein patched	7848	20	0	77.1	6	P:GO:0007224; F:GO:0005119; F:GO:0008158; F:GO:0097108; C:GO:0005886; C:GO:0016021	P:smoothened signaling pathway; F:smoothened binding; F:hedgehog receptor activity; F:hedgehog family protein binding; C:plasma membrane; C:integral component of membrane			IPR004766 (TIGRFAM); IPR003392 (PFAM); mobidb-lite (MOBIDB_LITE); mobidb-lite (MOBIDB_LITE); mobidb-lite (MOBIDB_LITE); mobidb-lite (MOBIDB_LITE); PTHR46022 (PANTHER); PTHR46022:SF1 (PANTHER); IPR000731 (PROSITE_PROFILES); IPR000731 (PROSITE_PROFILES); cd17332 (CDD); SSF82866 (SUPERFAMILY); SSF82866 (SUPERFAMILY)	F:GO:0008158; C:GO:0016021	F:hedgehog receptor activity; C:integral component of membrane	[INTERPRO, BLASTED, MAPPED, ANNOTATED]	NP_523661	Niemann-Pick type C-1a, isoform G	7848	ref|NP_523661.2|patched [Drosophila melanogaster]	0	68.1445	1073.92	1218
4d	XM_032924404.1	332	16162	0.0413595	linear	2	-0.0010803	NA	10.5297	NA	NA	0.0708734	L.dec	dec	10.5297	0.10803	NA	NA	65.6053	NA	34.7253	Inf	Inf	Inf	1000	10687	XM_032924404	ATP-dependent helicase brm isoform X1	6652	20	0	82.7	9	P:GO:0043044; P:GO:0045944; F:GO:0003677; F:GO:0004386; F:GO:0005524; F:GO:0008094; F:GO:0008134; F:GO:0042393; C:GO:0016514	P:ATP-dependent chromatin remodeling; P:positive regulation of transcription by RNA polymerase II; F:DNA binding; F:helicase activity; F:ATP binding; F:DNA-dependent ATPase activity; F:transcription factor binding; F:histone binding; C:SWI/SNF complex	EC:3.6.1.3; EC:3.6.1.15	Adenosinetriphosphatase; Nucleoside-triphosphate phosphatase	IPR001487 (PRINTS); IPR001487 (PFAM); G3DSA:3.40.50.300 (GENE3D); IPR029295 (PFAM); IPR014012 (PFAM); IPR038718 (G3DSA:3.40.50.GENE3D); IPR000330 (PFAM); IPR006576 (PFAM); IPR037259 (G3DSA:2.20.28.GENE3D); IPR014978 (PFAM); G3DSA:1.20.5.170 (GENE3D); IPR036427 (G3DSA:1.20.920.GENE3D); IPR001650 (PFAM); mobidb-lite (MOBIDB_LITE); mobidb-lite (MOBIDB_LITE); mobidb-lite (MOBIDB_LITE); mobidb-lite (M…	P:GO:0006355; P:GO:0043044; F:GO:0005515; F:GO:0005524; F:GO:0016817; F:GO:0016887; F:GO:0042393; C:GO:0005634; C:GO:0016514	P:regulation of transcription, DNA-templated; P:ATP-dependent chromatin remodeling; F:protein binding; F:ATP binding; F:hydrolase activity, acting on acid anhydrides; F:ATPase activity; F:histone binding; C:nucleus; C:SWI/SNF complex	[INTERPRO, BLASTED, MAPPED, ANNOTATED]	NP_001261907	brahma, isoform F	6652	ref|NP_001261907.1|brahma, isoform F [Drosophila melanogaster]	0	80.3555	1387.47	1069
4d	XM_032924724.1	319	19041	0.0393648	linear	2	-0.00258669	NA	9.56568	NA	NA	0.209788	L.dec	dec	9.56568	0.258669	NA	NA	81.1027	NA	38.3959	Inf	Inf	Inf	1000	23063	XM_032924724	oplophorus-luciferin 2-monooxygenase non-catalytic subunit-like	2512	20	0	58.22	1	C:GO:0016021	C:integral component of membrane			PR01217 (PRINTS); IPR032675 (G3DSA:3.80.10.GENE3D); mobidb-lite (MOBIDB_LITE); mobidb-lite (MOBIDB_LITE); PTHR24364:SF18 (PANTHER); PTHR24364 (PANTHER); SSF52047 (SUPERFAMILY)	no GO terms	no GO terms	[INTERPRO, BLASTED, MAPPED, ANNOTATED]			2512	No Blast Hit	NA	NA	NA	NA
4d	XM_032924781.1	370	9629	0.0491052	linear	2	-0.00179109	NA	9.26542	NA	NA	0.0913847	L.dec	dec	9.26542	0.179109	NA	NA	51.0218	NA	28.1798	Inf	Inf	Inf	1000	1440	XM_032924781	tyrosine-protein phosphatase 10D-like isoform X1	2941	20	0	59.46	2	P:GO:0006470; F:GO:0004725	P:protein dephosphorylation; F:protein tyrosine phosphatase activity	EC:3.1.3.16	Protein-serine/threonine phosphatase	IPR000242 (PRINTS); IPR000242 (PFAM); IPR029021 (G3DSA:3.90.190.GENE3D); PTHR19134:SF483 (PANTHER); PTHR19134 (PANTHER); IPR016130 (PROSITE_PATTERNS); IPR000387 (PROSITE_PROFILES); IPR000242 (PROSITE_PROFILES); cd14548 (CDD); IPR029021 (SUPERFAMILY)	P:GO:0006470; P:GO:0016311; F:GO:0004725; F:GO:0016791	P:protein dephosphorylation; P:dephosphorylation; F:protein tyrosine phosphatase activity; F:phosphatase activity	[INTERPRO, BLASTED, MAPPED, ANNOTATED]	NP_996414	protein tyrosine phosphatase 10D, isoform G	2941	ref|NP_996414.2|protein tyrosine phosphatase 10D, isoform G [Drosophila melanogaster]	4.92e-57	53.0184	216.083	381
4d	XM_032925257.1	183	15359	0.0108072	linear	2	-0.00168955	NA	9.90143	NA	NA	0.0731513	L.dec	dec	9.90143	0.168955	NA	NA	43.2964	NA	26.4306	76.8869	Inf	Inf	1000	7727	XM_032925257	pleckstrin homology domain-containing family G member 3	5623	20	0	75.24	1	F:GO:0005089	F:Rho guanyl-nucleotide exchange factor activity			IPR035899 (G3DSA:1.20.900.GENE3D); IPR011993 (G3DSA:2.30.29.GENE3D); IPR000219 (PFAM); mobidb-lite (MOBIDB_LITE); mobidb-lite (MOBIDB_LITE); mobidb-lite (MOBIDB_LITE); mobidb-lite (MOBIDB_LITE); mobidb-lite (MOBIDB_LITE); mobidb-lite (MOBIDB_LITE); mobidb-lite (MOBIDB_LITE); mobidb-lite (MOBIDB_LITE); mobidb-lite (MOBIDB_LITE); mobidb-lite (MOBIDB_LITE); mobidb-lite (MOBIDB_LITE); mobidb-lite (MO…	F:GO:0005085	F:guanyl-nucleotide exchange factor activity	[INTERPRO, BLASTED, MAPPED, ANNOTATED]	NP_001261075	guanine nucleotide exchange factor in mesoderm, isoform F	5623	ref|NP_001261075.1|guanine nucleotide exchange factor in mesoderm, isoform F [Drosophila melanogaster]	6.98e-80	55.4377	285.034	377
4d	XM_032925340.1	269	13360	0.025335	linear	2	-0.0017988	NA	9.68373	NA	NA	0.0714424	L.dec	dec	9.68373	0.17988	NA	NA	39.7168	NA	23.8338	69.2364	Inf	Inf	1000	48	XM_032925340	retinoblastoma-like protein 1 isoform X2	4103	20	0	62.6	9	P:GO:0006357; P:GO:0030154; P:GO:0051302; P:GO:2000134; F:GO:0000977; F:GO:0001102; C:GO:0000785; C:GO:0005634; C:GO:0005667	P:regulation of transcription by RNA polymerase II; P:cell differentiation; P:regulation of cell division; P:negative regulation of G1/S transition of mitotic cell cycle; F:RNA polymerase II transcription regulatory region sequence-specific DNA binding; F:RNA polymerase II activating transcription factor binding; C:chromatin; C:nucleus; C:transcription regulator complex			IPR002720 (PFAM); IPR024599 (PFAM); G3DSA:1.10.472.140 (GENE3D); IPR002719 (PFAM); G3DSA:1.10.472.10 (GENE3D); G3DSA:1.10.472.10 (GENE3D); mobidb-lite (MOBIDB_LITE); mobidb-lite (MOBIDB_LITE); mobidb-lite (MOBIDB_LITE); IPR028309 (PANTHER); IPR028310 (PTHR13742:PANTHER); IPR028309 (PANTHER); IPR028310 (PTHR13742:PANTHER); IPR013763 (CDD); IPR036915 (SUPERFAMILY); IPR036915 (SUPERFAMILY)	P:GO:0006357; P:GO:0051302; P:GO:0051726; C:GO:0005634; C:GO:0005667	P:regulation of transcription by RNA polymerase II; P:regulation of cell division; P:regulation of cell cycle; C:nucleus; C:transcription regulator complex	[INTERPRO, BLASTED, MAPPED, ANNOTATED]	NP_525036	Retinoblastoma-family protein	4103	ref|NP_525036.2|Retinoblastoma-family protein [Drosophila melanogaster]	7.81e-85	47.3851	297.36	631
4d	XM_032925512.1	251	8965	0.0230469	linear	2	-0.00102113	NA	11.0999	NA	NA	0.0529364	L.dec	dec	11.0999	0.102113	NA	NA	51.8407	NA	29.4052	Inf	Inf	Inf	1000	17118	XM_032925512	polypyrimidine tract-binding protein 1 isoform X1	4260	20	0	83.64	5	P:GO:0006397; P:GO:0006417; P:GO:0043484; F:GO:0003729; C:GO:0005634	P:mRNA processing; P:regulation of translation; P:regulation of RNA splicing; F:mRNA binding; C:nucleus			IPR012677 (G3DSA:3.30.70.GENE3D); IPR021790 (PFAM); IPR006536 (TIGRFAM); IPR012677 (G3DSA:3.30.70.GENE3D); IPR012677 (G3DSA:3.30.70.GENE3D); PF13893 (PFAM); IPR012677 (G3DSA:3.30.70.GENE3D); mobidb-lite (MOBIDB_LITE); mobidb-lite (MOBIDB_LITE); PTHR15592:SF27 (PANTHER); PTHR15592 (PANTHER); IPR000504 (PROSITE_PROFILES); IPR000504 (PROSITE_PROFILES); IPR000504 (PROSITE_PROFILES); IPR034798 (CDD); …	P:GO:0006397; F:GO:0003676; F:GO:0003723; C:GO:0005634	P:mRNA processing; F:nucleic acid binding; F:RNA binding; C:nucleus	[INTERPRO, BLASTED, MAPPED, ANNOTATED]	NP_001287630	hephaestus, isoform Z	4260	ref|NP_001287630.1|hephaestus, isoform Z [Drosophila melanogaster]	0	67.1141	599.356	596
4d	XM_032925701.1	131	22424	0.00280239	linear	2	-0.00126619	NA	14.0219	NA	NA	0.0457304	L.dec	dec	14.0219	0.126619	NA	NA	36.1166	NA	21.9814	59.0032	Inf	Inf	1000	16270	XM_032925701	basement membrane-specific heparan sulfate proteoglycan core protein-like	16331	20	0	70.6	7	P:GO:0009887; P:GO:0009888; P:GO:0016477; P:GO:0034446; P:GO:0070831; F:GO:0005515; C:GO:0043256	P:animal organ morphogenesis; P:tissue development; P:cell migration; P:substrate adhesion-dependent cell spreading; P:basement membrane assembly; F:protein binding; C:laminin complex			IPR002172 (PRINTS); G3DSA:2.10.25.10 (GENE3D); IPR036055 (G3DSA:4.10.400.GENE3D); IPR013783 (G3DSA:2.60.40.GENE3D); G3DSA:2.60.120.200 (GENE3D); IPR013783 (G3DSA:2.60.40.GENE3D); IPR036055 (G3DSA:4.10.400.GENE3D); IPR001791 (PFAM); G3DSA:2.10.25.10 (GENE3D); IPR013783 (G3DSA:2.60.40.GENE3D); G3DSA:2.10.25.10 (GENE3D); IPR002172 (PFAM); IPR036055 (G3DSA:4.10.400.GENE3D); G3DSA:2.60.120.200 (GENE3D…	F:GO:0005515	F:protein binding	[INTERPRO, BLASTED, MAPPED, ANNOTATED]	NP_001245493	terribly reduced optic lobes, isoform AF	16331	ref|NP_001245493.2|terribly reduced optic lobes, isoform AF [Drosophila melanogaster]	0	47.4747	1224.92	2673
4d	XM_032925945.1	324	19432	0.0400919	linear	2	-0.00186882	NA	12.2495	NA	NA	0.10463	L.dec	dec	12.2495	0.186882	NA	NA	55.987	NA	31.6959	Inf	Inf	Inf	1000	9450	XM_032925945	laminin subunit alpha	11386	20	0	71.26	8	P:GO:0007411; P:GO:0009887; P:GO:0009888; P:GO:0030155; P:GO:0030334; P:GO:0045995; F:GO:0005102; C:GO:0005604	P:axon guidance; P:animal organ morphogenesis; P:tissue development; P:regulation of cell adhesion; P:regulation of cell migration; P:regulation of embryonic development; F:signaling receptor binding; C:basement membrane			PR00011 (PRINTS); G3DSA:2.60.120.200 (GENE3D); G3DSA:2.10.25.10 (GENE3D); G3DSA:2.10.25.10 (GENE3D); IPR038684 (G3DSA:2.60.120.GENE3D); G3DSA:2.10.25.10 (GENE3D); G3DSA:2.60.120.200 (GENE3D); G3DSA:2.60.120.200 (GENE3D); G3DSA:2.10.25.10 (GENE3D); IPR009254 (PFAM); IPR000034 (PFAM); G3DSA:2.10.25.10 (GENE3D); IPR008211 (PFAM); IPR002049 (PFAM); G3DSA:2.60.120.200 (GENE3D); IPR001791 (PFAM); G3DSA…	P:GO:0007155; P:GO:0030155; P:GO:0030334; P:GO:0045995; F:GO:0005102; F:GO:0005515	P:cell adhesion; P:regulation of cell adhesion; P:regulation of cell migration; P:regulation of embryonic development; F:signaling receptor binding; F:protein binding	[INTERPRO, BLASTED, MAPPED, ANNOTATED]	NP_476617	laminin A	11386	ref|NP_476617.1|laminin A [Drosophila melanogaster]	0	61.856	2792.68	3319
4d	XM_032927082.1	307	1479	0.0369066	exponential	3	0.154974	NA	10.31	-6.68504	NA	0.0850372	E.dec.convex	dec	10.31	0.154974	NA	NA	5.31907	NA	0.966398	38.9651	Inf	Inf	873	4279	XM_032927082	40S ribosomal protein S2	716	20	5.25e-135	91.95	4	P:GO:0006412; F:GO:0003723; F:GO:0003735; C:GO:0015935	P:translation; F:RNA binding; F:structural constituent of ribosome; C:small ribosomal subunit			IPR014721 (G3DSA:3.30.230.GENE3D); IPR005324 (PFAM); IPR005711 (TIGRFAM); IPR013810 (PFAM); G3DSA:3.30.160.770 (GENE3D); PTHR13718:SF93 (PANTHER); IPR000851 (PANTHER); IPR018192 (PROSITE_PATTERNS); IPR013810 (PROSITE_PROFILES); SSF54768 (SUPERFAMILY); IPR020568 (SUPERFAMILY)	P:GO:0006412; F:GO:0003723; F:GO:0003735; C:GO:0005840; C:GO:0015935	P:translation; F:RNA binding; F:structural constituent of ribosome; C:ribosome; C:small ribosomal subunit	[INTERPRO, BLASTED, MAPPED, ANNOTATED]	NP_476874	ribosomal protein S2, isoform A	716	ref|NP_476874.1|ribosomal protein S2, isoform A [Drosophila melanogaster]	1.42e-109	90.8163	316.62	196
4d	XM_032927216.1	189	10992	0.0119447	linear	2	-0.00133775	NA	10.0737	NA	NA	0.0691714	L.dec	dec	10.0737	0.133775	NA	NA	51.7075	NA	27.5235	Inf	Inf	Inf	1000	18011	XM_032927216	histone H2B.3	372	20	7.78e-69	98.41	5	P:GO:0006334; F:GO:0003677; F:GO:0044877; F:GO:0046982; C:GO:0000786	P:nucleosome assembly; F:DNA binding; F:protein-containing complex binding; F:protein heterodimerization activity; C:nucleosome			IPR000558 (PRINTS); IPR007125 (PFAM); IPR009072 (G3DSA:1.10.20.GENE3D); mobidb-lite (MOBIDB_LITE); PTHR23428:SF196 (PANTHER); IPR000558 (PANTHER); IPR000558 (PROSITE_PATTERNS); IPR009072 (SUPERFAMILY)	F:GO:0003677; F:GO:0046982; C:GO:0000786	F:DNA binding; F:protein heterodimerization activity; C:nucleosome	[INTERPRO, BLASTED, MAPPED, ANNOTATED]	NP_724342	histone H2B	372	ref|NP_724342.1|histone H2B [Drosophila melanogaster]	3.62e-64	97.561	191.43	123
4d	XM_032927229.1	179	10830	0.0104031	linear	2	-0.00107061	NA	11.1659	NA	NA	0.0519102	L.dec	dec	11.1659	0.107061	NA	NA	48.4864	NA	27.3229	92.2967	Inf	Inf	1000	13790	XM_032927229	dual specificity protein kinase zak2-like	2592	20	0	83.63	4	P:GO:0006468; F:GO:0004674; F:GO:0005515; F:GO:0005524	P:protein phosphorylation; F:protein serine/threonine kinase activity; F:protein binding; F:ATP binding	EC:2.7.11	Transferring phosphorus-containing groups	IPR000719 (PFAM); G3DSA:1.10.510.10 (GENE3D); G3DSA:1.10.510.10 (GENE3D); IPR036770 (G3DSA:1.25.40.GENE3D); G3DSA:3.30.200.20 (GENE3D); PTHR13954:SF6 (PANTHER); PTHR13954 (PANTHER); IPR017441 (PROSITE_PATTERNS); IPR008271 (PROSITE_PATTERNS); IPR017441 (PROSITE_PATTERNS); IPR008271 (PROSITE_PATTERNS); IPR002110 (PROSITE_PROFILES); IPR020683 (PROSITE_PROFILES); IPR000719 (PROSITE_PROFILES); IPR0007…	P:GO:0006468; F:GO:0004672; F:GO:0005515; F:GO:0005524	P:protein phosphorylation; F:protein kinase activity; F:protein binding; F:ATP binding	[INTERPRO, BLASTED, MAPPED, ANNOTATED]	NP_001097839	Inositol-requiring enzyme-1	2592	ref|NP_001097839.1|Inositol-requiring enzyme-1 [Drosophila melanogaster]	1.82e-30	51.8248	130.183	274
4d	XM_032927336.1	165	10950	0.00708262	linear	2	-0.00379531	NA	7.62495	NA	NA	0.162782	L.dec	dec	7.62495	0.379531	NA	NA	42.8903	NA	26.3394	78.051	Inf	Inf	1000	1814	XM_032927336	probable 4-coumarate--CoA ligase 3	1896	20	0	78.46	1	F:GO:0016405	F:CoA-ligase activity			IPR000873 (PFAM); IPR025110 (PFAM); G3DSA:3.30.300.30 (GENE3D); G3DSA:3.40.50.980 (GENE3D); G3DSA:2.30.38.10 (GENE3D); G3DSA:3.40.50.980 (GENE3D); PTHR24096 (PANTHER); PTHR24096:SF348 (PANTHER); IPR020845 (PROSITE_PATTERNS); cd05911 (CDD); SSF56801 (SUPERFAMILY)	F:GO:0003824	F:catalytic activity	[INTERPRO, BLASTED, MAPPED, ANNOTATED]	NP_572988	pudgy, isoform A	1896	ref|NP_572988.1|pudgy, isoform A [Drosophila melanogaster]	1.22e-115	57.5875	358.607	514
4d	XM_032927515.1	127	21749	0.00251021	linear	2	-0.00306723	NA	9.69697	NA	NA	0.151647	L.dec	dec	9.69697	0.306723	NA	NA	49.4408	NA	28.8191	92.8355	Inf	Inf	1000	18562	XM_032927515	diacylglycerol kinase eta isoform X1	8469	20	0	81.28	7	P:GO:0007205; P:GO:0016310; P:GO:0035556; F:GO:0003951; F:GO:0004143; F:GO:0005515; F:GO:0005524	P:protein kinase C-activating G protein-coupled receptor signaling pathway; P:phosphorylation; P:intracellular signal transduction; F:NAD+ kinase activity; F:diacylglycerol kinase activity; F:protein binding; F:ATP binding	EC:2.7.1.23; EC:2.7.1.107	NAD(+) kinase; Diacylglycerol kinase (ATP)	IPR001849 (PFAM); G3DSA:3.30.60.20 (GENE3D); IPR001206 (PFAM); IPR017438 (G3DSA:3.40.50.GENE3D); IPR013761 (G3DSA:1.10.150.GENE3D); IPR000756 (PFAM); IPR002219 (PFAM); IPR001660 (PFAM); G3DSA:3.30.60.20 (GENE3D); G3DSA:2.60.200.40 (GENE3D); IPR011993 (G3DSA:2.30.29.GENE3D); mobidb-lite (MOBIDB_LITE); mobidb-lite (MOBIDB_LITE); mobidb-lite (MOBIDB_LITE); mobidb-lite (MOBIDB_LITE); mobidb-lite (MOB…	P:GO:0007165; P:GO:0007205; P:GO:0035556; F:GO:0003951; F:GO:0004143; F:GO:0005515; F:GO:0016301	P:signal transduction; P:protein kinase C-activating G protein-coupled receptor signaling pathway; P:intracellular signal transduction; F:NAD+ kinase activity; F:diacylglycerol kinase activity; F:protein binding; F:kinase activity	[INTERPRO, BLASTED, MAPPED, ANNOTATED]	NP_001246971	uncharacterized protein Dmel_CG34384, isoform E	8469	ref|NP_001246971.1|uncharacterized protein Dmel_CG34384, isoform E [Drosophila melanogaster]	0	71.0098	707.597	614
4d	XM_032927678.1	365	16750	0.0481575	linear	2	-0.00209692	NA	9.49276	NA	NA	0.0995022	L.dec	dec	9.49276	0.209692	NA	NA	47.4516	NA	26.6813	96.8266	Inf	Inf	1000	13766	XM_032927678	Serine/threonine-protein kinase 16	3395	20	0	78.76	5	P:GO:0006468; F:GO:0004672; F:GO:0005515; F:GO:0005524; C:GO:0016020	P:protein phosphorylation; F:protein kinase activity; F:protein binding; F:ATP binding; C:membrane			IPR001680 (PFAM); G3DSA:1.10.510.10 (GENE3D); IPR015943 (G3DSA:2.130.10.GENE3D); G3DSA:1.10.510.10 (GENE3D); G3DSA:3.30.200.20 (GENE3D); IPR000719 (PFAM); mobidb-lite (MOBIDB_LITE); PTHR13954 (PANTHER); IPR008271 (PROSITE_PATTERNS); IPR000719 (PROSITE_PROFILES); IPR000719 (PROSITE_PROFILES); IPR011009 (SUPERFAMILY); IPR036322 (SUPERFAMILY); IPR011009 (SUPERFAMILY)	P:GO:0006468; F:GO:0004672; F:GO:0005515; F:GO:0005524	P:protein phosphorylation; F:protein kinase activity; F:protein binding; F:ATP binding	[INTERPRO, BLASTED, MAPPED, ANNOTATED]	NP_001097839	Inositol-requiring enzyme-1	3395	ref|NP_001097839.1|Inositol-requiring enzyme-1 [Drosophila melanogaster]	2.24e-25	50	114.775	266
4d	XM_032928057.1	347	10940	0.045162	linear	2	-0.0145472	NA	7.10376	NA	NA	1.22893	L.dec	dec	7.10376	1.45472	NA	NA	84.4788	48.8325	41.049	Inf	27.4	Inf	1000	15879	XM_032928057	gastric triacylglycerol lipase-like	1986	20	0	75.74	2	P:GO:0006629; F:GO:0016788	P:lipid metabolic process; F:hydrolase activity, acting on ester bonds			IPR006693 (PFAM); IPR029058 (G3DSA:3.40.50.GENE3D); IPR025483 (PIRSF); PTHR11005:SF100 (PANTHER); PTHR11005 (PANTHER); IPR029058 (SUPERFAMILY)	P:GO:0006629; F:GO:0016788	P:lipid metabolic process; F:hydrolase activity, acting on ester bonds	[INTERPRO, BLASTED, MAPPED, ANNOTATED]	NP_523540	lipase 1, isoform A	1986	ref|NP_523540.1|lipase 1, isoform A [Drosophila melanogaster]	1.33e-66	54.359	225.713	390
4d	XM_032928603.1	200	22931	0.0137524	exponential	3	0.333721	NA	9.04278	-1.19451	NA	0.163141	E.dec.convex	dec	9.04278	0.333721	NA	NA	0.801638	NA	0.205899	7.072	Inf	Inf	873	10572	XM_032928603	trypsin Blo t 3-like	1867	20	4.97e-114	80.35	2	P:GO:0006508; F:GO:0004252	P:proteolysis; F:serine-type endopeptidase activity	EC:3.4.21.73; EC:3.4.24.7; EC:3.4.21.71; EC:3.4.24.3; EC:3.4.21.34; EC:3.4.21.78; EC:3.4.21.75; EC:3.4.21.26; EC:3.4.21.27; EC:3.4.21.68; EC:3.4.21.69; EC:3.4.24.34; EC:3.4.21.41; EC:3.4.21.83; EC:3.4.21.88; EC:3.4.21.45; EC:3.4.21.89; EC:3.4.21.42; EC:3.4.19.1; EC:3.4.21.43; EC:3.4.21.87; EC:3.4.21.38; EC:3.4.21.35; EC:3.4.21.79; EC:3.4.21.36; EC:3.4.21.102; EC:3.4.21.39; EC:3.4.21; EC:3.4.21.4;…	U-plasminogen activator; Interstitial collagenase; Pancreatic elastase II; Microbial collagenase; Plasma kallikrein; Granzyme A; Furin; Prolyl oligopeptidase; Coagulation factor XIa; T-plasminogen activator; Protein C (activated); Neutrophil collagenase; Complement subcomponent C1r; Oligopeptidase B; Repressor LexA; Complement factor I; Signal peptidase I; Complement subcomponent C1s; Acylaminoac…	IPR001314 (PRINTS); IPR001254 (PFAM); IPR043504 (G3DSA:2.40.10.GENE3D); IPR043504 (G3DSA:2.40.10.GENE3D); mobidb-lite (MOBIDB_LITE); PTHR24276:SF78 (PANTHER); PTHR24276 (PANTHER); IPR001254 (PROSITE_PROFILES); IPR001254 (CDD); IPR009003 (SUPERFAMILY)	P:GO:0006508; F:GO:0004252	P:proteolysis; F:serine-type endopeptidase activity	[INTERPRO, BLASTED, MAPPED, ANNOTATED]	NP_648711	uncharacterized protein Dmel_CG4914	1867	ref|NP_648711.1|uncharacterized protein Dmel_CG4914 [Drosophila melanogaster]	2.43e-12	56.8421	69.707	95
4d	XM_032928874.1	348	5444	0.0456846	linear	2	-0.000946412	NA	9.72565	NA	NA	0.0716755	L.dec	dec	9.72565	0.0946412	NA	NA	75.7339	NA	38.2986	Inf	Inf	Inf	1000	7879	XM_032928874	sodium-coupled monocarboxylate transporter 1-like	2384	20	0	75.79	4	P:GO:0006814; P:GO:0055085; F:GO:0015293; C:GO:0016021	P:sodium ion transport; P:transmembrane transport; F:symporter activity; C:integral component of membrane			IPR038377 (G3DSA:1.20.1730.GENE3D); IPR001734 (PFAM); IPR001734 (TIGRFAM); PTHR42985:SF13 (PANTHER); PTHR42985 (PANTHER); IPR001734 (PROSITE_PROFILES); cd11492 (CDD)	P:GO:0055085; F:GO:0022857; C:GO:0016020	P:transmembrane transport; F:transmembrane transporter activity; C:membrane	[INTERPRO, BLASTED, MAPPED, ANNOTATED]	NP_611465	uncharacterized protein Dmel_CG10444	2384	ref|NP_611465.2|uncharacterized protein Dmel_CG10444 [Drosophila melanogaster]	4.4e-133	63.8418	408.683	531
4d	XM_032930243.1	188	243	0.0114557	linear	2	-0.00205137	NA	8.21941	NA	NA	0.0997318	L.dec	dec	8.21941	0.205137	NA	NA	48.6171	NA	27.5871	94.1863	Inf	Inf	1000	18766	XM_032930243	mucin-5AC-like isoform X3	2156	20	0	75.84	1	C:GO:0016021	C:integral component of membrane			mobidb-lite (MOBIDB_LITE); mobidb-lite (MOBIDB_LITE); mobidb-lite (MOBIDB_LITE); mobidb-lite (MOBIDB_LITE); mobidb-lite (MOBIDB_LITE); mobidb-lite (MOBIDB_LITE); mobidb-lite (MOBIDB_LITE); mobidb-lite (MOBIDB_LITE); IPR000859 (PROSITE_PROFILES)	no GO terms	no GO terms	[INTERPRO, BLASTED, MAPPED, ANNOTATED]			2156	No Blast Hit	NA	NA	NA	NA
4d	XM_032930459.1	309	13056	0.0372604	linear	2	-0.001514	NA	10.1905	NA	NA	0.0756435	L.dec	dec	10.1905	0.1514	NA	NA	49.9626	NA	28.5658	Inf	Inf	Inf	1000	5086	XM_032930459	Structural maintenance of chromosomes protein 4	4132	20	0	73.96	5	P:GO:0007076; F:GO:0003697; F:GO:0005515; F:GO:0005524; C:GO:0000799	P:mitotic chromosome condensation; F:single-stranded DNA binding; F:protein binding; F:ATP binding; C:nuclear condensin complex			IPR003395 (PFAM); IPR010935 (PFAM); G3DSA:3.40.50.300 (GENE3D); G3DSA:3.40.50.300 (GENE3D); G3DSA:1.20.1060.20 (GENE3D); IPR024704 (PIRSF); G3DSA:3.30.70.1620 (GENE3D); mobidb-lite (MOBIDB_LITE); mobidb-lite (MOBIDB_LITE); mobidb-lite (MOBIDB_LITE); mobidb-lite (MOBIDB_LITE); mobidb-lite (MOBIDB_LITE); mobidb-lite (MOBIDB_LITE); PTHR43939 (PANTHER); PTHR43939:SF1 (PANTHER); IPR041738 (CDD); IPR04…	P:GO:0051276; F:GO:0005515; F:GO:0005524; C:GO:0005694	P:chromosome organization; F:protein binding; F:ATP binding; C:chromosome	[INTERPRO, BLASTED, MAPPED, ANNOTATED]	NP_723996	structural maintenance of chromosomes 1	4132	ref|NP_723996.1|gluon [Drosophila melanogaster]	0	61.1111	899.042	1260
4d	XM_032930713.1	310	4710	0.0379952	linear	2	-0.00113851	NA	9.5217	NA	NA	0.0550316	L.dec	dec	9.5217	0.113851	NA	NA	48.3366	NA	27.7312	96.0447	Inf	Inf	1000	2946	XM_032930713	F-box-like/WD repeat-containing protein TBL1XR1	1698	20	0	93.31	6	P:GO:0006357; P:GO:0016575; P:GO:1903507; F:GO:0003714; F:GO:0005515; C:GO:0000118	P:regulation of transcription by RNA polymerase II; P:histone deacetylation; P:negative regulation of nucleic acid-templated transcription; F:transcription corepressor activity; F:protein binding; C:histone deacetylase complex			IPR020472 (PRINTS); IPR006594 (PFAM); IPR015943 (G3DSA:2.130.10.GENE3D); IPR001680 (PFAM); G3DSA:1.20.960.30 (GENE3D); mobidb-lite (MOBIDB_LITE); mobidb-lite (MOBIDB_LITE); PTHR22846 (PANTHER); PTHR22846:SF52 (PANTHER); IPR019775 (PROSITE_PATTERNS); IPR019775 (PROSITE_PATTERNS); IPR019775 (PROSITE_PATTERNS); IPR001680 (PROSITE_PROFILES); IPR001680 (PROSITE_PROFILES); IPR001680 (PROSITE_PROFILES);…	F:GO:0005515	F:protein binding	[INTERPRO, BLASTED, MAPPED, ANNOTATED]	NP_477329	Lissencephaly-1, isoform F	1698	ref|NP_477329.1|ebi [Drosophila melanogaster]	0	94.1504	652.129	359
4d	XM_032931419.1	169	14413	0.00740929	linear	2	-0.00119009	NA	10.8999	NA	NA	0.0614666	L.dec	dec	10.8999	0.119009	NA	NA	51.6487	NA	29.8275	Inf	Inf	Inf	1000	944	XM_032931419	neuroglian isoform X1	5632	20	0	82	9	P:GO:0007156; P:GO:0007411; P:GO:0050808; F:GO:0005515; F:GO:0008046; C:GO:0005886; C:GO:0016021; C:GO:0030424; C:GO:0043025	P:homophilic cell adhesion via plasma membrane adhesion molecules; P:axon guidance; P:synapse organization; F:protein binding; F:axon guidance receptor activity; C:plasma membrane; C:integral component of membrane; C:axon; C:neuronal cell body			IPR013783 (G3DSA:2.60.40.GENE3D); IPR013783 (G3DSA:2.60.40.GENE3D); PF13927 (PFAM); IPR013783 (G3DSA:2.60.40.GENE3D); IPR013783 (G3DSA:2.60.40.GENE3D); IPR013783 (G3DSA:2.60.40.GENE3D); IPR013098 (PFAM); IPR013783 (G3DSA:2.60.40.GENE3D); IPR026966 (PFAM); IPR013783 (G3DSA:2.60.40.GENE3D); IPR013783 (G3DSA:2.60.40.GENE3D); IPR003961 (PFAM); IPR013783 (G3DSA:2.60.40.GENE3D); mobidb-lite (MOBIDB_LIT…	F:GO:0005515	F:protein binding	[INTERPRO, BLASTED, MAPPED, ANNOTATED]	NP_727274	neuroglian, isoform B	5632	ref|NP_727274.1|neuroglian, isoform B [Drosophila melanogaster]	0	71.9672	1351.65	1220
4d	XM_032931786.1	264	10371	0.0250523	linear	2	-0.00081909	NA	12.3517	NA	NA	0.0382554	L.dec	dec	12.3517	0.081909	NA	NA	46.7048	NA	28.2865	83.4467	Inf	Inf	1000	8739	XM_032931786	splicing factor 3B subunit 3	3898	20	0	91.53	4	P:GO:0000398; F:GO:0003676; F:GO:0005515; C:GO:0005634	P:mRNA splicing, via spliceosome; F:nucleic acid binding; F:protein binding; C:nucleus			PF10433 (PFAM); IPR015943 (G3DSA:2.130.10.GENE3D); IPR004871 (PFAM); IPR015943 (G3DSA:2.130.10.GENE3D); IPR015943 (G3DSA:2.130.10.GENE3D); PTHR10644 (PANTHER); PTHR10644:SF1 (PANTHER); IPR036322 (SUPERFAMILY); IPR036322 (SUPERFAMILY)	F:GO:0003676; F:GO:0005515; C:GO:0005634	F:nucleic acid binding; F:protein binding; C:nucleus	[INTERPRO, BLASTED, MAPPED, ANNOTATED]	NP_728546	splicing factor 3b subunit 3, isoform A	3898	ref|NP_728546.1|splicing factor 3b subunit 3, isoform A [Drosophila melanogaster]	0	87.5306	1934.46	1227
4d	XM_032931865.1	137	15671	0.00339395	linear	2	-0.000747339	NA	11.9146	NA	NA	0.0310076	L.dec	dec	11.9146	0.0747339	NA	NA	41.4907	NA	23.7001	76.1491	Inf	Inf	1000	2989	XM_032931865	EOG090X00GC	4055	20	0	99.6	11	P:GO:0000245; P:GO:0055114; F:GO:0003729; F:GO:0004497; F:GO:0005506; F:GO:0016705; F:GO:0020037; C:GO:0005686; C:GO:0005689; C:GO:0071004; C:GO:0071013	P:spliceosomal complex assembly; P:oxidation-reduction process; F:mRNA binding; F:monooxygenase activity; F:iron ion binding; F:oxidoreductase activity, acting on paired donors, with incorporation or reduction of molecular oxygen; F:heme binding; C:U2 snRNP; C:U12-type spliceosomal complex; C:U2-type prespliceosome; C:catalytic step 2 spliceosome			IPR015016 (PFAM); IPR011989 (G3DSA:1.25.10.GENE3D); mobidb-lite (MOBIDB_LITE); mobidb-lite (MOBIDB_LITE); mobidb-lite (MOBIDB_LITE); IPR038737 (PANTHER); IPR016024 (SUPERFAMILY); IPR016024 (SUPERFAMILY)	P:GO:0000245; F:GO:0003729	P:spliceosomal complex assembly; F:mRNA binding	[INTERPRO, BLASTED, MAPPED, ANNOTATED]	NP_608534	splicing factor 3b subunit 1, isoform A	4055	ref|NP_608534.2|splicing factor 3b subunit 1, isoform A [Drosophila melanogaster]	0	85.3245	2065.81	1356
4d	XM_032932565.1	363	18543	0.0480869	linear	2	-0.00100394	NA	10.0065	NA	NA	0.0647995	L.dec	dec	10.0065	0.100394	NA	NA	64.5451	NA	33.905	Inf	Inf	Inf	1000	2583	XM_032932565	N-alpha-acetyltransferase 15, NatA auxiliary subunit	2937	20	0	78.86	4	P:GO:0017196; F:GO:0004596; F:GO:0005515; C:GO:0031415	P:N-terminal peptidyl-methionine acetylation; F:peptide alpha-N-acetyltransferase activity; F:protein binding; C:NatA complex	EC:2.3.1.5	Arylamine N-acetyltransferase	G3DSA:1.25.40.1040 (GENE3D); IPR021183 (PFAM); IPR021183 (PIRSF); IPR019734 (PFAM); G3DSA:1.25.40.1010 (GENE3D); mobidb-lite (MOBIDB_LITE); mobidb-lite (MOBIDB_LITE); PTHR22767 (PANTHER); PTHR22767:SF6 (PANTHER); IPR019734 (PROSITE_PROFILES); IPR019734 (PROSITE_PROFILES); IPR019734 (PROSITE_PROFILES); IPR019734 (PROSITE_PROFILES); IPR019734 (PROSITE_PROFILES); IPR013026 (PROSITE_PROFILES); IPR013…	F:GO:0005515	F:protein binding	[INTERPRO, BLASTED, MAPPED, ANNOTATED]	NP_573384	N(alpha)-acetyltransferase 15/16, isoform A	2937	ref|NP_573384.1|N(alpha)-acetyltransferase 15/16, isoform A [Drosophila melanogaster]	0	73.2639	958.748	864
4d	XM_032933096.1	304	11451	0.035192	linear	2	-0.0026973	NA	8.79617	NA	NA	0.154972	L.dec	dec	8.79617	0.26973	NA	NA	57.4545	NA	30.4685	Inf	Inf	Inf	1000	30318	XM_032933096	serine-rich adhesin for platelets-like	4579	3	6.15e-67	94.91	1	C:GO:0016021	C:integral component of membrane			mobidb-lite (MOBIDB_LITE); mobidb-lite (MOBIDB_LITE); mobidb-lite (MOBIDB_LITE); mobidb-lite (MOBIDB_LITE)	no GO terms	no GO terms	[INTERPRO, BLASTED, MAPPED, ANNOTATED]			4579	No Blast Hit	NA	NA	NA	NA
4d	XM_032933114.1	345	3519	0.0441195	linear	2	-0.0014293	NA	11.4928	NA	NA	0.0718218	L.dec	dec	11.4928	0.14293	NA	NA	50.2495	NA	30.1096	93.7411	Inf	Inf	1000	6944	XM_032933114	microtubule-actin cross-linking factor 1 isoform X3	18933	20	0	73.32	11	P:GO:0031122; P:GO:0042060; P:GO:0045104; F:GO:0003779; F:GO:0005198; F:GO:0005509; F:GO:0008017; C:GO:0005737; C:GO:0005882; C:GO:0016020; C:GO:0030056	P:cytoplasmic microtubule organization; P:wound healing; P:intermediate filament cytoskeleton organization; F:actin binding; F:structural molecule activity; F:calcium ion binding; F:microtubule binding; C:cytoplasm; C:intermediate filament; C:membrane; C:hemidesmosome			IPR036872 (G3DSA:1.10.418.GENE3D); IPR036872 (G3DSA:1.10.418.GENE3D); G3DSA:1.20.58.1940 (GENE3D); IPR003108 (PFAM); IPR002048 (PFAM); G3DSA:1.20.58.60 (GENE3D); IPR041615 (PFAM); G3DSA:1.20.58.1940 (GENE3D); G3DSA:1.20.58.60 (GENE3D); IPR002017 (PFAM); G3DSA:1.10.238.10 (GENE3D); G3DSA:2.30.30.40 (GENE3D); G3DSA:1.20.58.60 (GENE3D); G3DSA:1.20.58.60 (GENE3D); IPR001715 (PFAM); IPR035915 (G3DSA:3…	P:GO:0045104; F:GO:0005509; F:GO:0005515; F:GO:0008017	P:intermediate filament cytoskeleton organization; F:calcium ion binding; F:protein binding; F:microtubule binding	[INTERPRO, BLASTED, MAPPED, ANNOTATED]	NP_001246312	short stop, isoform AC	18933	ref|NP_001246312.1|short stop, isoform AC [Drosophila melanogaster]	0	67.1182	2850.46	3470
4d	XM_032933358.1	219	6311	0.016351	linear	2	-0.00170341	NA	9.47013	NA	NA	0.0823568	L.dec	dec	9.47013	0.170341	NA	NA	48.3481	NA	28.7686	98.5613	Inf	Inf	1000	6082	XM_032933358	serine/threonine-protein kinase N isoform X1	5160	20	0	94.27	5	P:GO:0018105; P:GO:0035556; F:GO:0004674; F:GO:0005524; F:GO:0017049	P:peptidyl-serine phosphorylation; P:intracellular signal transduction; F:protein serine/threonine kinase activity; F:ATP binding; F:GTP-Rho binding	EC:2.7.11	Transferring phosphorus-containing groups	G3DSA:3.30.200.20 (GENE3D); G3DSA:1.10.287.160 (GENE3D); G3DSA:1.10.287.160 (GENE3D); IPR011072 (PFAM); IPR017892 (PFAM); IPR000719 (PFAM); G3DSA:1.10.510.10 (GENE3D); mobidb-lite (MOBIDB_LITE); mobidb-lite (MOBIDB_LITE); mobidb-lite (MOBIDB_LITE); mobidb-lite (MOBIDB_LITE); mobidb-lite (MOBIDB_LITE); mobidb-lite (MOBIDB_LITE); mobidb-lite (MOBIDB_LITE); mobidb-lite (MOBIDB_LITE); mobidb-lite (MO…	P:GO:0006468; P:GO:0007165; F:GO:0004672; F:GO:0004674; F:GO:0005524; F:GO:0017049	P:protein phosphorylation; P:signal transduction; F:protein kinase activity; F:protein serine/threonine kinase activity; F:ATP binding; F:GTP-Rho binding	[INTERPRO, BLASTED, MAPPED, ANNOTATED]	NP_001246221	protein kinase N, isoform L	5160	ref|NP_001246221.1|protein kinase N, isoform L [Drosophila melanogaster]	0	90.0552	619.002	362
4d	XM_032933540.1	278	13235	0.026218	linear	2	-0.00356671	NA	4.70152	NA	NA	0.258133	L.dec	dec	4.70152	0.356671	NA	NA	72.3729	NA	37.6953	Inf	80.2915	Inf	1000	22042	XM_032933540	keratin-associated protein 6-2-like	733	3	1.97e-82	95.99	1	C:GO:0016021	C:integral component of membrane			mobidb-lite (MOBIDB_LITE)	no GO terms	no GO terms	[INTERPRO, BLASTED, MAPPED, ANNOTATED]			733	No Blast Hit	NA	NA	NA	NA
4d	XM_032933742.1	254	2695	0.0232869	linear	2	-0.00113141	NA	9.97103	NA	NA	0.0499914	L.dec	dec	9.97103	0.113141	NA	NA	44.185	NA	25.9639	82.6209	Inf	Inf	1000	1412	XM_032933742	DNA-directed RNA polymerase II subunit RPB1	2505	20	0	97.36	4	P:GO:0006366; F:GO:0001055; F:GO:0003677; C:GO:0005665	P:transcription by RNA polymerase II; F:RNA polymerase II activity; F:DNA binding; C:RNA polymerase II, core complex	EC:2.7.7.6	DNA-directed RNA polymerase	IPR000722 (PFAM); IPR007081 (PFAM); IPR007083 (PFAM); IPR007075 (PFAM); IPR007066 (PFAM); IPR042102 (G3DSA:1.10.274.GENE3D); IPR038120 (G3DSA:1.10.132.GENE3D); G3DSA:2.40.40.70 (GENE3D); G3DSA:2.20.25.410 (GENE3D); IPR038593 (G3DSA:3.30.1360.GENE3D); IPR007073 (PFAM); PTHR19376 (PANTHER); PTHR19376:SF52 (PANTHER); cd02733 (CDD); SSF64484 (SUPERFAMILY)	P:GO:0006351; F:GO:0003677; F:GO:0003899	P:transcription, DNA-templated; F:DNA binding; F:DNA-directed 5'-3' RNA polymerase activity	[INTERPRO, BLASTED, MAPPED, ANNOTATED]	NP_511124	RNA polymerase II 215kD subunit	2505	ref|NP_511124.1|RNA polymerase II 215kD subunit [Drosophila melanogaster]	0	95.1981	1573.91	833
4d	XM_032933782.1	326	17497	0.0404531	linear	2	-0.0010481	NA	10.919	NA	NA	0.0604352	L.dec	dec	10.919	0.10481	NA	NA	57.6619	NA	30.6436	Inf	Inf	Inf	1000	10349	XM_032933782	EOG090X0MQF	2578	20	0	88.96	9	P:GO:0006457; P:GO:0015867; P:GO:0055085; F:GO:0005347; F:GO:0005509; F:GO:0051082; C:GO:0005743; C:GO:0016021; C:GO:0016272	P:protein folding; P:ATP transport; P:transmembrane transport; F:ATP transmembrane transporter activity; F:calcium ion binding; F:unfolded protein binding; C:mitochondrial inner membrane; C:integral component of membrane; C:prefoldin complex			IPR002167 (PRINTS); IPR002067 (PRINTS); G3DSA:1.10.238.10 (GENE3D); G3DSA:1.10.238.10 (GENE3D); IPR018108 (PFAM); IPR002048 (PFAM); IPR002777 (PFAM); IPR023395 (G3DSA:1.50.40.GENE3D); IPR009053 (G3DSA:1.10.287.GENE3D); PTHR24089 (PANTHER); PTHR24089:SF196 (PANTHER); IPR018247 (PROSITE_PATTERNS); IPR018108 (PROSITE_PROFILES); IPR002048 (PROSITE_PROFILES); IPR002048 (PROSITE_PROFILES); IPR002048 (P…	P:GO:0006457; P:GO:0055085; F:GO:0005347; F:GO:0005509; F:GO:0051082; C:GO:0005743; C:GO:0016272	P:protein folding; P:transmembrane transport; F:ATP transmembrane transporter activity; F:calcium ion binding; F:unfolded protein binding; C:mitochondrial inner membrane; C:prefoldin complex	[INTERPRO, BLASTED, MAPPED, ANNOTATED]	NP_996067	short Calcium-binding mitochondrial carrier, isoform E	2578	ref|NP_996067.1|short Calcium-binding mitochondrial carrier, isoform E [Drosophila melanogaster]	0	75.3036	600.897	494
4d	XM_032934113.1	369	22406	0.0489066	linear	2	-0.00438527	NA	12.4566	NA	NA	0.272869	L.dec	dec	12.4566	0.438527	NA	NA	62.2239	NA	32.817	Inf	Inf	Inf	1000	8305	XM_032934113	Sulfotransferase family cytosolic 1B member	1468	20	0	80.32	1	F:GO:0008146	F:sulfotransferase activity			IPR000863 (PFAM); G3DSA:3.40.50.300 (GENE3D); PTHR11783 (PANTHER); PTHR11783:SF150 (PANTHER); IPR027417 (SUPERFAMILY)	F:GO:0008146	F:sulfotransferase activity	[INTERPRO, BLASTED, MAPPED, ANNOTATED]	NP_611815	sulfotransferase 1	1468	ref|NP_611815.3|sulfotransferase 1 [Drosophila melanogaster]	1.55e-55	54.4803	189.504	279
4d	XM_032934428.1	181	14680	0.010768	Hill	4	20.1167	9.16632	10.389	107.552	NA	0.0762517	H.dec	dec	10.389	0.229571	NA	NA	93.9953	NA	NA	NA	NA	NA	0	22926	XM_032934428	uncharacterized protein LOC116927413	2233	7	0	67.22	NA					IPR000772 (PFAM); G3DSA:2.80.10.50 (GENE3D); IPR039051 (PANTHER); PTHR40472:SF6 (PANTHER); IPR000772 (CDD); IPR035992 (SUPERFAMILY)	no GO terms	no GO terms	[INTERPRO, BLASTED]			2233	No Blast Hit	NA	NA	NA	NA
4d	XM_032934889.1	239	15411	0.0197294	exponential	3	0.0989436	NA	12.5817	-0.668484	NA	0.051686	E.dec.convex	dec	12.5817	0.0989436	NA	NA	0.493966	NA	0.120091	7.32897	Inf	Inf	866	23382	XM_032934889	uncharacterized protein LOC116927844	858	10	7.74e-98	74.67	1	C:GO:0016021	C:integral component of membrane			no IPS match	no IPS match	no IPS match	[INTERPRO, BLASTED, MAPPED, ANNOTATED]			858	No Blast Hit	NA	NA	NA	NA
4d	XM_032934925.1	272	6268	0.0257117	linear	2	-0.00206906	NA	9.3228	NA	NA	0.112566	L.dec	dec	9.3228	0.206906	NA	NA	54.4042	NA	29.2289	Inf	Inf	Inf	1000	23418	XM_032934925	protein translocase subunit SecA-like	9612	20	0	72.04	4	P:GO:0006605; P:GO:0017038; F:GO:0005524; C:GO:0016021	P:protein targeting; P:protein import; F:ATP binding; C:integral component of membrane			G3DSA:3.90.1440.10 (GENE3D); IPR011130 (PFAM); IPR011115 (PFAM); G3DSA:3.40.50.300 (GENE3D); G3DSA:3.40.50.300 (GENE3D); G3DSA:3.40.50.300 (GENE3D); mobidb-lite (MOBIDB_LITE); IPR000185 (PANTHER); PTHR30612:SF0 (PANTHER); IPR014018 (PROSITE_PROFILES); cd17928 (CDD); cd18803 (CDD); IPR027417 (SUPERFAMILY); IPR036670 (SUPERFAMILY); IPR027417 (SUPERFAMILY)	P:GO:0006605; P:GO:0006886; P:GO:0017038; F:GO:0005524; C:GO:0016020	P:protein targeting; P:intracellular protein transport; P:protein import; F:ATP binding; C:membrane	[INTERPRO, BLASTED, MAPPED, ANNOTATED]			9612	No Blast Hit	NA	NA	NA	NA
4d	XM_032935094.1	316	15417	0.0384634	exponential	3	0.0979747	NA	10.0551	-1.88475	NA	0.047921	E.dec.convex	dec	10.0551	0.0979747	NA	NA	1.26582	NA	0.307437	10.1935	Inf	Inf	870	16177	XM_032935094	nucleosome-remodeling factor subunit NURF301	7371	20	0	70.34	7	P:GO:0006357; P:GO:0042766; F:GO:0000978; F:GO:0035064; F:GO:0046872; C:GO:0016020; C:GO:0016589	P:regulation of transcription by RNA polymerase II; P:nucleosome mobilization; F:RNA polymerase II cis-regulatory region sequence-specific DNA binding; F:methylated histone binding; F:metal ion binding; C:membrane; C:NURF complex			IPR001487 (PRINTS); IPR036427 (G3DSA:1.20.920.GENE3D); IPR013083 (G3DSA:3.30.40.GENE3D); IPR036427 (G3DSA:1.20.920.GENE3D); IPR028942 (PFAM); IPR028941 (PFAM); IPR018501 (PFAM); IPR013083 (G3DSA:3.30.40.GENE3D); IPR001487 (PFAM); IPR019787 (PFAM); mobidb-lite (MOBIDB_LITE); mobidb-lite (MOBIDB_LITE); mobidb-lite (MOBIDB_LITE); mobidb-lite (MOBIDB_LITE); mobidb-lite (MOBIDB_LITE); mobidb-lite (MOB…	P:GO:0006357; F:GO:0005515; C:GO:0016589	P:regulation of transcription by RNA polymerase II; F:protein binding; C:NURF complex	[INTERPRO, BLASTED, MAPPED, ANNOTATED]	NP_995946	enhancer of bithorax, isoform C	7371	ref|NP_995946.1|enhancer of bithorax, isoform C [Drosophila melanogaster]	2.31e-110	57.0874	395.201	515
4d	XM_032935780.1	51	20094	4.50602e-06	linear	2	-0.0035775	NA	5.99368	NA	NA	0.110516	L.dec	dec	5.99368	0.35775	NA	NA	30.892	NA	19.7208	46.3052	Inf	Inf	1000	24271	XM_032935780	synaptic vesicle membrane protein VAT-1 homolog-like	2311	20	0	70.75	2	P:GO:0055114; F:GO:0016491	P:oxidation-reduction process; F:oxidoreductase activity			G3DSA:3.90.180.10 (GENE3D); PF13602 (PFAM); G3DSA:3.40.50.720 (GENE3D); IPR013154 (PFAM); mobidb-lite (MOBIDB_LITE); mobidb-lite (MOBIDB_LITE); mobidb-lite (MOBIDB_LITE); mobidb-lite (MOBIDB_LITE); mobidb-lite (MOBIDB_LITE); mobidb-lite (MOBIDB_LITE); PTHR44054 (PANTHER); PTHR44054:SF2 (PANTHER); IPR011032 (SUPERFAMILY); IPR036291 (SUPERFAMILY)	P:GO:0055114	P:oxidation-reduction process	[INTERPRO, BLASTED, MAPPED, ANNOTATED]			2311	No Blast Hit	NA	NA	NA	NA
4d	XM_032935852.1	296	8643	0.0340134	linear	2	-0.0013101	NA	12.6079	NA	NA	0.0618866	L.dec	dec	12.6079	0.13101	NA	NA	47.238	NA	27.6102	94.1311	Inf	Inf	1000	9096	XM_032935852	spectrin alpha chain isoform X1	14504	20	0	78.43	2	F:GO:0003779; F:GO:0005543	F:actin binding; F:phospholipid binding			IPR001605 (PRINTS); G3DSA:1.20.58.60 (GENE3D); IPR001452 (PFAM); G3DSA:1.20.58.1940 (GENE3D); IPR036872 (G3DSA:1.10.418.GENE3D); G3DSA:1.20.58.60 (GENE3D); G3DSA:1.20.58.1940 (GENE3D); IPR041681 (PFAM); G3DSA:2.30.30.40 (GENE3D); IPR001715 (PFAM); G3DSA:1.20.58.60 (GENE3D); G3DSA:1.20.58.60 (GENE3D); G3DSA:1.20.58.60 (GENE3D); IPR011993 (G3DSA:2.30.29.GENE3D); IPR036872 (G3DSA:1.10.418.GENE3D); I…	F:GO:0005515; F:GO:0005543	F:protein binding; F:phospholipid binding	[INTERPRO, BLASTED, MAPPED, ANNOTATED]	NP_001097492	karst, isoform E	14504	ref|NP_001097492.2|karst, isoform E [Drosophila melanogaster]	0	68.9621	3643.59	3979
4d	XM_032936308.1	299	18360	0.0343057	linear	2	-0.00465369	NA	12.9812	NA	NA	0.252133	L.dec	dec	12.9812	0.465369	NA	NA	54.1793	NA	31.014	Inf	Inf	Inf	1000	1815	XM_032936308	probable 4-coumarate--CoA ligase 3	2156	20	0	79.96	1	F:GO:0016405	F:CoA-ligase activity			IPR025110 (PFAM); G3DSA:3.40.50.980 (GENE3D); G3DSA:3.30.300.30 (GENE3D); IPR000873 (PFAM); G3DSA:3.40.50.980 (GENE3D); G3DSA:2.30.38.10 (GENE3D); PTHR24096 (PANTHER); PTHR24096:SF348 (PANTHER); IPR020845 (PROSITE_PATTERNS); cd05911 (CDD); SSF56801 (SUPERFAMILY)	F:GO:0003824	F:catalytic activity	[INTERPRO, BLASTED, MAPPED, ANNOTATED]	NP_572988	pudgy, isoform A	2156	ref|NP_572988.1|pudgy, isoform A [Drosophila melanogaster]	8.98e-127	59.6685	390.193	543
4d	XM_032936311.1	267	17223	0.0251267	linear	2	-0.00759556	NA	10.6611	NA	NA	0.38836	L.dec	dec	10.6611	0.759556	NA	NA	51.1299	NA	29.7084	Inf	91.7534	Inf	1000	1819	XM_032936311	probable 4-coumarate--CoA ligase 3	2029	20	0	77.42	1	F:GO:0016405	F:CoA-ligase activity			IPR025110 (PFAM); G3DSA:3.30.300.30 (GENE3D); G3DSA:3.40.50.980 (GENE3D); G3DSA:2.30.38.10 (GENE3D); IPR000873 (PFAM); G3DSA:3.40.50.980 (GENE3D); PTHR24096:SF348 (PANTHER); PTHR24096 (PANTHER); IPR020845 (PROSITE_PATTERNS); cd05911 (CDD); SSF56801 (SUPERFAMILY)	F:GO:0003824	F:catalytic activity	[INTERPRO, BLASTED, MAPPED, ANNOTATED]	NP_572988	pudgy, isoform A	2029	ref|NP_572988.1|pudgy, isoform A [Drosophila melanogaster]	8.55e-118	53.9363	365.54	597
4d	XM_032936313.1	232	12854	0.0189639	linear	2	-0.00703548	NA	10.4513	NA	NA	0.408879	L.dec	dec	10.4513	0.703548	NA	NA	58.1167	NA	32.4669	Inf	93.8586	Inf	1000	1812	XM_032936313	probable 4-coumarate--CoA ligase 3	2161	20	0	79.58	1	F:GO:0016405	F:CoA-ligase activity			G3DSA:3.40.50.980 (GENE3D); G3DSA:2.30.38.10 (GENE3D); IPR025110 (PFAM); IPR000873 (PFAM); G3DSA:3.30.300.30 (GENE3D); G3DSA:3.40.50.980 (GENE3D); PTHR24096 (PANTHER); PTHR24096:SF348 (PANTHER); IPR020845 (PROSITE_PATTERNS); cd05911 (CDD); SSF56801 (SUPERFAMILY)	F:GO:0003824	F:catalytic activity	[INTERPRO, BLASTED, MAPPED, ANNOTATED]	NP_572988	pudgy, isoform A	2161	ref|NP_572988.1|pudgy, isoform A [Drosophila melanogaster]	2.47e-121	57.0642	375.941	545
4d	XM_032936845.1	284	11635	0.0293423	linear	2	-0.00134282	NA	9.26253	NA	NA	0.0671574	L.dec	dec	9.26253	0.134282	NA	NA	50.0121	NA	27.2394	95.0787	Inf	Inf	1000	3578	XM_032936845	putative mediator of RNA polymerase II transcription subunit 26 isoform X4	9402	20	0	56.66	2	P:GO:1903508; F:GO:0003713	P:positive regulation of nucleic acid-templated transcription; F:transcription coactivator activity			IPR032715 (PFAM); mobidb-lite (MOBIDB_LITE); mobidb-lite (MOBIDB_LITE); mobidb-lite (MOBIDB_LITE); mobidb-lite (MOBIDB_LITE); mobidb-lite (MOBIDB_LITE); mobidb-lite (MOBIDB_LITE); mobidb-lite (MOBIDB_LITE); mobidb-lite (MOBIDB_LITE); mobidb-lite (MOBIDB_LITE); mobidb-lite (MOBIDB_LITE); mobidb-lite (MOBIDB_LITE); mobidb-lite (MOBIDB_LITE); mobidb-lite (MOBIDB_LITE); mobidb-lite (MOBIDB_LITE); mob…	no GO terms	no GO terms	[INTERPRO, BLASTED, MAPPED, ANNOTATED]	NP_001097088	nuclear receptor coactivator 6, isoform F	9402	ref|NP_001097088.3|nuclear receptor coactivator 6, isoform F [Drosophila melanogaster]	1.06e-06	69.3548	55.8398	62
4d	XM_032937152.1	230	16360	0.0185748	linear	2	-0.00128986	NA	10.0238	NA	NA	0.0749261	L.dec	dec	10.0238	0.128986	NA	NA	58.0883	NA	29.7387	Inf	Inf	Inf	1000	14553	XM_032937152	NFX1-type zinc finger-containing protein 1-like	7847	20	0	56.43	6	P:GO:0031048; P:GO:0031508; F:GO:0003700; F:GO:0003723; F:GO:0008270; C:GO:0031380	P:heterochromatin assembly by small RNA; P:pericentric heterochromatin assembly; F:DNA-binding transcription factor activity; F:RNA binding; F:zinc ion binding; C:nuclear RNA-directed RNA polymerase complex			IPR041679 (PFAM); G3DSA:3.40.50.300 (GENE3D); G3DSA:3.40.50.300 (GENE3D); IPR041677 (PFAM); mobidb-lite (MOBIDB_LITE); mobidb-lite (MOBIDB_LITE); mobidb-lite (MOBIDB_LITE); mobidb-lite (MOBIDB_LITE); mobidb-lite (MOBIDB_LITE); mobidb-lite (MOBIDB_LITE); mobidb-lite (MOBIDB_LITE); mobidb-lite (MOBIDB_LITE); PTHR10887:SF341 (PANTHER); PTHR10887 (PANTHER); cd06008 (CDD); cd06008 (CDD); cd17936 (CDD)…	no GO terms	no GO terms	[INTERPRO, BLASTED, MAPPED, ANNOTATED]	NP_651229	Upf1 RNA helicase, isoform A	7847	ref|NP_651229.2|uncharacterized protein Dmel_CG6204 [Drosophila melanogaster]	2.36e-42	58.567	170.629	321
4d	XM_032937232.1	268	19489	0.0251267	linear	2	-0.00163179	NA	12.2569	NA	NA	0.0817113	L.dec	dec	12.2569	0.163179	NA	NA	50.0746	NA	27.827	Inf	Inf	Inf	1000	3920	XM_032937232	laminin subunit beta-1 isoform X1	6877	20	0	79.83	6	P:GO:0009887; P:GO:0009888; P:GO:0016477; P:GO:0034446; P:GO:0070831; C:GO:0043256	P:animal organ morphogenesis; P:tissue development; P:cell migration; P:substrate adhesion-dependent cell spreading; P:basement membrane assembly; C:laminin complex			PR00011 (PRINTS); IPR008211 (PFAM); G3DSA:2.10.25.10 (GENE3D); IPR038684 (G3DSA:2.60.120.GENE3D); IPR002049 (PFAM); G3DSA:2.10.25.10 (GENE3D); G3DSA:2.170.300.10 (GENE3D); G3DSA:2.10.25.10 (GENE3D); mobidb-lite (MOBIDB_LITE); mobidb-lite (MOBIDB_LITE); PTHR10574 (PANTHER); PTHR10574:SF36 (PANTHER); IPR002049 (PROSITE_PATTERNS); IPR002049 (PROSITE_PATTERNS); IPR002049 (PROSITE_PATTERNS); IPR002049…	no GO terms	no GO terms	[INTERPRO, BLASTED, MAPPED, ANNOTATED]	NP_723319	LanB1, isoform B	6877	ref|NP_723319.1|LanB1, isoform B [Drosophila melanogaster]	0	66.61	1686	1764
4d	XM_032937332.1	337	211	0.0417004	linear	2	-0.00270416	NA	9.27319	NA	NA	0.182034	L.dec	dec	9.27319	0.270416	NA	NA	67.3163	NA	33.9599	Inf	Inf	Inf	1000	12935	XM_032937332	progestin and adipoQ receptor family member 3	1872	20	0	69.18	2	F:GO:0038023; C:GO:0016021	F:signaling receptor activity; C:integral component of membrane			IPR004254 (PFAM); mobidb-lite (MOBIDB_LITE); mobidb-lite (MOBIDB_LITE); PTHR20855:SF15 (PANTHER); IPR004254 (PANTHER)	C:GO:0016021	C:integral component of membrane	[INTERPRO, BLASTED, MAPPED, ANNOTATED]	NP_001262577	adiponectin receptor, isoform B	1872	ref|NP_001262577.1|uncharacterized protein Dmel_CG7530, isoform D [Drosophila melanogaster]	1.58e-71	61.9048	234.958	273
4d	XM_032938607.1	178	21344	0.0102262	linear	2	-0.00491859	NA	11.761	NA	NA	0.267697	L.dec	dec	11.761	0.491859	NA	NA	54.4256	NA	29.749	Inf	Inf	Inf	1000	10328	XM_032938607	solute carrier family 12 member 1 isoform X1	3363	20	0	76.03	9	P:GO:0006884; P:GO:0035725; P:GO:0055064; P:GO:0055075; P:GO:0055078; P:GO:1902476; P:GO:1990573; F:GO:0008511; C:GO:0016021	P:cell volume homeostasis; P:sodium ion transmembrane transport; P:chloride ion homeostasis; P:potassium ion homeostasis; P:sodium ion homeostasis; P:chloride transmembrane transport; P:potassium ion import across plasma membrane; F:sodium:potassium:chloride symporter activity; C:integral component of membrane			IPR018491 (PFAM); IPR004842 (TIGRFAM); G3DSA:1.20.1740.10 (GENE3D); IPR004841 (PFAM); mobidb-lite (MOBIDB_LITE); mobidb-lite (MOBIDB_LITE); PTHR11827:SF72 (PANTHER); PTHR11827 (PANTHER)	P:GO:0006811; P:GO:0055085; F:GO:0015377; F:GO:0022857; C:GO:0016020; C:GO:0016021	P:ion transport; P:transmembrane transport; F:cation:chloride symporter activity; F:transmembrane transporter activity; C:membrane; C:integral component of membrane	[INTERPRO, BLASTED, MAPPED, ANNOTATED]	NP_996066	sodium chloride cotransporter 69, isoform G	3363	ref|NP_996066.1|sodium chloride cotransporter 69, isoform G [Drosophila melanogaster]	0	68.3908	943.725	1044
4d	XM_032938616.1	234	12205	0.0190369	Hill	4	19.8113	10.6252	10.7053	4.32095	NA	0.041889	H.dec	dec	10.7053	0.080014	NA	NA	4.34154	NA	NA	NA	NA	NA	245	14930	XM_032938616	groucho-like protein	3843	20	0	91.53	7	P:GO:0006355; P:GO:0090090; P:GO:1903507; F:GO:0003714; F:GO:0070491; C:GO:0005634; C:GO:0005667	P:regulation of transcription, DNA-templated; P:negative regulation of canonical Wnt signaling pathway; P:negative regulation of nucleic acid-templated transcription; F:transcription corepressor activity; F:repressing transcription factor binding; C:nucleus; C:transcription regulator complex			IPR009146 (PRINTS); IPR015943 (G3DSA:2.130.10.GENE3D); IPR005617 (PFAM); IPR001680 (PFAM); mobidb-lite (MOBIDB_LITE); mobidb-lite (MOBIDB_LITE); mobidb-lite (MOBIDB_LITE); mobidb-lite (MOBIDB_LITE); mobidb-lite (MOBIDB_LITE); mobidb-lite (MOBIDB_LITE); mobidb-lite (MOBIDB_LITE); mobidb-lite (MOBIDB_LITE); mobidb-lite (MOBIDB_LITE); IPR009146 (PANTHER); IPR019775 (PROSITE_PATTERNS); IPR019775 (PRO…	P:GO:0006355; F:GO:0005515; C:GO:0005634	P:regulation of transcription, DNA-templated; F:protein binding; C:nucleus	[INTERPRO, BLASTED, MAPPED, ANNOTATED]	NP_996298	groucho, isoform E	3843	ref|NP_996298.1|groucho, isoform E [Drosophila melanogaster]	0	88.9807	587.8	363
4d	XM_032938957.1	71	18895	7.87753e-05	linear	2	-0.00201692	NA	9.38848	NA	NA	0.0646751	L.dec	dec	9.38848	0.201692	NA	NA	32.0663	NA	19.6447	48.5682	Inf	Inf	1000	27438	XM_032938957	uncharacterized protein LOC116931382	4834	20	0	80.45	2	F:GO:0005515; F:GO:0005525	F:protein binding; F:GTP binding			IPR003961 (PFAM); G3DSA:3.40.50.300 (GENE3D); IPR030379 (PFAM); IPR013783 (G3DSA:2.60.40.GENE3D); mobidb-lite (MOBIDB_LITE); mobidb-lite (MOBIDB_LITE); mobidb-lite (MOBIDB_LITE); mobidb-lite (MOBIDB_LITE); PTHR18884 (PANTHER); PTHR18884:SF76 (PANTHER); IPR003961 (PROSITE_PROFILES); IPR003961 (PROSITE_PROFILES); cd00882 (CDD); IPR003961 (CDD); IPR003961 (CDD); IPR036116 (SUPERFAMILY); IPR027417 (S…	F:GO:0005515; F:GO:0005525	F:protein binding; F:GTP binding	[INTERPRO, BLASTED, MAPPED, ANNOTATED]			4834	No Blast Hit	NA	NA	NA	NA
4d	XM_032939266.1	279	253	0.0262312	linear	2	-0.0014111	NA	9.76868	NA	NA	0.0715193	L.dec	dec	9.76868	0.14111	NA	NA	50.6834	NA	28.1996	Inf	Inf	Inf	1000	14458	XM_032939266	dedicator of cytokinesis protein 1 isoform X2	7224	20	0	78.12	2	P:GO:0007264; F:GO:0005085	P:small GTPase mediated signal transduction; F:guanyl-nucleotide exchange factor activity			IPR032376 (PFAM); IPR042455 (G3DSA:1.20.1270.GENE3D); IPR043162 (G3DSA:1.20.58.GENE3D); G3DSA:2.30.30.40 (GENE3D); IPR010703 (PFAM); IPR043161 (G3DSA:1.25.40.GENE3D); IPR035892 (G3DSA:2.60.40.GENE3D); IPR027007 (PFAM); mobidb-lite (MOBIDB_LITE); mobidb-lite (MOBIDB_LITE); mobidb-lite (MOBIDB_LITE); mobidb-lite (MOBIDB_LITE); mobidb-lite (MOBIDB_LITE); mobidb-lite (MOBIDB_LITE); mobidb-lite (MOBID…	P:GO:0007264; F:GO:0005085	P:small GTPase mediated signal transduction; F:guanyl-nucleotide exchange factor activity	[INTERPRO, BLASTED, MAPPED, ANNOTATED]	NP_001247267	myoblast city, isoform B	7224	ref|NP_001247267.1|myoblast city, isoform B [Drosophila melanogaster]	0	64.9083	1504.58	1744
4d	XM_032939557.1	253	22718	0.0231987	Hill	4	2.12903	8.52074	8.95992	2.0685	NA	0.260128	H.dec	dec	8.95992	0.439067	NA	NA	2.46515	NA	NA	NA	NA	NA	484	5245	XM_032939557	cyclooxygenase	2455	20	0	73.94	11	P:GO:0006954; P:GO:0006979; P:GO:0008217; P:GO:0019371; P:GO:0055114; P:GO:0098869; F:GO:0004601; F:GO:0004666; F:GO:0020037; F:GO:0046872; C:GO:0016021	P:inflammatory response; P:response to oxidative stress; P:regulation of blood pressure; P:cyclooxygenase pathway; P:oxidation-reduction process; P:cellular oxidant detoxification; F:peroxidase activity; F:prostaglandin-endoperoxide synthase activity; F:heme binding; F:metal ion binding; C:integral component of membrane	EC:1.14.99.1; EC:1.11.1.7	Prostaglandin-endoperoxide synthase; Peroxidase	IPR019791 (PRINTS); IPR037120 (G3DSA:1.10.640.GENE3D); G3DSA:2.10.25.10 (GENE3D); IPR019791 (PFAM); PTHR11903 (PANTHER); IPR029580 (PTHR11903:PANTHER); IPR000742 (PROSITE_PROFILES); IPR019791 (PROSITE_PROFILES); cd00054 (CDD); IPR010255 (SUPERFAMILY); SSF57196 (SUPERFAMILY)	P:GO:0001516; P:GO:0006954; P:GO:0006979; P:GO:0008217; P:GO:0019371; P:GO:0055114; F:GO:0004601; F:GO:0004666; F:GO:0020037	P:prostaglandin biosynthetic process; P:inflammatory response; P:response to oxidative stress; P:regulation of blood pressure; P:cyclooxygenase pathway; P:oxidation-reduction process; F:peroxidase activity; F:prostaglandin-endoperoxide synthase activity; F:heme binding	[INTERPRO, BLASTED, MAPPED, ANNOTATED]	NP_609883	peroxidasin, isoform C	2455	ref|NP_609883.1|uncharacterized protein Dmel_CG10211, isoform A [Drosophila melanogaster]	1.1e-12	41.1585	72.7886	328
4d	XM_032939574.1	114	17297	0.00171845	linear	2	-0.00380955	NA	4.66468	NA	NA	0.235046	L.dec	dec	4.66468	0.380955	NA	NA	61.6991	NA	31.2865	Inf	76.2607	Inf	1000	24785	XM_032939574	integumentary mucin C.1-like	546	8	2.93e-68	74.14	NA					PTHR35180 (PANTHER)	no GO terms	no GO terms	[INTERPRO, BLASTED]			546	No Blast Hit	NA	NA	NA	NA
4d	XM_032939871.1	359	3010	0.0474903	linear	2	-0.00101161	NA	10.3783	NA	NA	0.0541816	L.dec	dec	10.3783	0.101161	NA	NA	53.5596	NA	29.5133	Inf	Inf	Inf	1000	10001	XM_032939871	protein furry	11249	20	0	73.04	3	P:GO:0000902; P:GO:0031175; C:GO:0005938	P:cell morphogenesis; P:neuron projection development; C:cell cortex			IPR029473 (PFAM); IPR025481 (PFAM); IPR025614 (PFAM); mobidb-lite (MOBIDB_LITE); mobidb-lite (MOBIDB_LITE); mobidb-lite (MOBIDB_LITE); mobidb-lite (MOBIDB_LITE); mobidb-lite (MOBIDB_LITE); mobidb-lite (MOBIDB_LITE); mobidb-lite (MOBIDB_LITE); mobidb-lite (MOBIDB_LITE); mobidb-lite (MOBIDB_LITE); mobidb-lite (MOBIDB_LITE); mobidb-lite (MOBIDB_LITE); IPR039867 (PANTHER); IPR016024 (SUPERFAMILY)	P:GO:0000902	P:cell morphogenesis	[INTERPRO, BLASTED, MAPPED, ANNOTATED]	NP_001246701	furry, isoform G	11249	ref|NP_001246701.1|furry, isoform G [Drosophila melanogaster]	0	64.6003	1521.14	1839
4d	XM_032940856.1	240	21052	0.0197312	linear	2	-0.0015561	NA	10.2786	NA	NA	0.0875152	L.dec	dec	10.2786	0.15561	NA	NA	56.2401	NA	31.0342	Inf	Inf	Inf	1000	14687	XM_032940856	tolloid-like protein 1	4051	20	0	79.28	4	P:GO:0006508; F:GO:0004222; F:GO:0005509; F:GO:0008270	P:proteolysis; F:metalloendopeptidase activity; F:calcium ion binding; F:zinc ion binding	EC:3.4.99; EC:3.4.24.70; EC:3.4.24.71; EC:3.4.24; EC:3.4.24.61; EC:3.4.24.72; EC:3.4.24.23; EC:3.4.24.56; EC:3.4.24.24; EC:3.4.24.35; EC:3.4.24.57; EC:3.4.24.14; EC:3.4.24.69; EC:3.4.24.37; EC:3.4.24.59; EC:3.4.24.64; EC:3.4.24.21; EC:3.4.24.11; EC:3.4.24.22; EC:3.4.24.55; EC:3.4.24.17; EC:3.4.24.18; EC:3.4.24.19	Acting on peptide bonds (peptidases); Oligopeptidase A; Endothelin-converting enzyme 1; Acting on peptide bonds (peptidases); Nardilysin; Fibrolase; Matrilysin; Insulysin; Gelatinase A; Gelatinase B; O-sialoglycoprotein endopeptidase; Procollagen N-endopeptidase; Bontoxilysin; Saccharolysin; Mitochondrial intermediate peptidase; Mitochondrial processing peptidase; Astacin; Neprilysin; Stromelysin…	IPR001506 (PRINTS); IPR001881 (PFAM); G3DSA:2.10.25.10 (GENE3D); IPR001506 (PFAM); PF14670 (PFAM); IPR015446 (PIRSF); IPR024079 (G3DSA:3.40.390.GENE3D); IPR035914 (G3DSA:2.60.120.GENE3D); IPR035914 (G3DSA:2.60.120.GENE3D); IPR035914 (G3DSA:2.60.120.GENE3D); IPR000859 (PFAM); mobidb-lite (MOBIDB_LITE); mobidb-lite (MOBIDB_LITE); PTHR45645:SF15 (PANTHER); PTHR45645 (PANTHER); IPR000152 (PROSITE_PAT…	P:GO:0006508; F:GO:0004222; F:GO:0005509; F:GO:0008237	P:proteolysis; F:metalloendopeptidase activity; F:calcium ion binding; F:metallopeptidase activity	[INTERPRO, BLASTED, MAPPED, ANNOTATED]	NP_733035	tolkin, isoform B	4051	ref|NP_733035.1|tolkin, isoform B [Drosophila melanogaster]	0	72.9276	1194.87	953
4d	XM_032941054.1	333	17442	0.0413595	linear	2	-0.00146901	NA	8.36651	NA	NA	0.0740825	L.dec	dec	8.36651	0.146901	NA	NA	50.4302	NA	27.2986	Inf	Inf	Inf	1000	4566	XM_032941054	piwi-like protein Siwi	914	20	7.03e-128	81.58	2	P:GO:0031047; F:GO:0003676	P:gene silencing by RNA; F:nucleic acid binding			IPR003165 (PFAM); IPR036397 (G3DSA:3.30.420.GENE3D); PTHR22891:SF145 (PANTHER); PTHR22891 (PANTHER); IPR003165 (PROSITE_PROFILES); IPR012337 (SUPERFAMILY)	F:GO:0003676	F:nucleic acid binding	[INTERPRO, BLASTED, MAPPED, ANNOTATED]	NP_001097144	aubergine, isoform C	914	ref|NP_001097144.1|aubergine, isoform C [Drosophila melanogaster]	1.6e-44	62.7027	162.155	185
4d	XM_032941322.1	134	22202	0.00319592	linear	2	-0.00256888	NA	10.8027	NA	NA	0.112557	L.dec	dec	10.8027	0.256888	NA	NA	43.8155	NA	27.1224	72.0966	Inf	Inf	1000	28709	XM_032941322	putative Peritrophic matrix protein	2057	20	2.69e-114	57.92	2	F:GO:0008061; C:GO:0005576	F:chitin binding; C:extracellular region			G3DSA:2.170.140.10 (GENE3D); IPR002557 (PFAM); mobidb-lite (MOBIDB_LITE); PTHR23301 (PANTHER); IPR002557 (PROSITE_PROFILES); IPR002557 (PROSITE_PROFILES); IPR002557 (PROSITE_PROFILES); IPR002557 (PROSITE_PROFILES); IPR036508 (SUPERFAMILY); IPR036508 (SUPERFAMILY); IPR036508 (SUPERFAMILY); IPR036508 (SUPERFAMILY)	F:GO:0008061; C:GO:0005576	F:chitin binding; C:extracellular region	[INTERPRO, BLASTED, MAPPED, ANNOTATED]			2057	No Blast Hit	NA	NA	NA	NA
4d	XM_032941452.1	350	742	0.0461643	linear	2	-0.00588479	NA	5.9019	NA	NA	0.428476	L.dec	dec	5.9019	0.588479	NA	NA	72.8108	NA	37.7264	Inf	59.2522	Inf	1000	11275	XM_032941452	4-aminobutyrate aminotransferase, mitochondrial	1940	20	0	81.65	3	P:GO:0009450; F:GO:0003867; F:GO:0030170	P:gamma-aminobutyric acid catabolic process; F:4-aminobutyrate transaminase activity; F:pyridoxal phosphate binding			IPR005814 (PIRSF); IPR015422 (G3DSA:3.90.1150.GENE3D); IPR015421 (G3DSA:3.40.640.GENE3D); IPR005814 (PFAM); IPR004631 (TIGRFAM); PTHR43206 (PANTHER); PTHR43206:SF1 (PANTHER); IPR005814 (PROSITE_PATTERNS); IPR005814 (CDD); IPR015424 (SUPERFAMILY)	P:GO:0009448; F:GO:0003824; F:GO:0003867; F:GO:0008483; F:GO:0030170	P:gamma-aminobutyric acid metabolic process; F:catalytic activity; F:4-aminobutyrate transaminase activity; F:transaminase activity; F:pyridoxal phosphate binding	[INTERPRO, BLASTED, MAPPED, ANNOTATED]	NP_730476	gamma-aminobutyric acid transaminase, isoform B	1940	ref|NP_730476.1|gamma-aminobutyric acid transaminase, isoform B [Drosophila melanogaster]	6.03e-179	72.9958	517.309	474
4d	XM_032941885.1	313	11448	0.0383171	linear	2	-0.00296483	NA	9.42776	NA	NA	0.206993	L.dec	dec	9.42776	0.296483	NA	NA	69.8164	NA	36.3307	Inf	Inf	Inf	1000	17146	XM_032941885	Na,K-ATPase alpha-1 subunit	526	20	6.79e-76	88.47	11	P:GO:0006883; P:GO:0010248; P:GO:0030007; P:GO:0036376; P:GO:1902600; P:GO:1990573; F:GO:0005391; F:GO:0005524; F:GO:0035091; F:GO:0046872; C:GO:0016021	P:cellular sodium ion homeostasis; P:establishment or maintenance of transmembrane electrochemical gradient; P:cellular potassium ion homeostasis; P:sodium ion export across plasma membrane; P:proton transmembrane transport; P:potassium ion import across plasma membrane; F:sodium:potassium-exchanging ATPase activity; F:ATP binding; F:phosphatidylinositol binding; F:metal ion binding; C:integral c…	EC:7.2.2.13; EC:7.2.2.3; EC:7.2.2.6	Na(+)/K(+)-exchanging ATPase; P-type Na(+) transporter; P-type K(+) transporter	IPR004014 (PFAM); G3DSA:1.20.1110.10 (GENE3D); G3DSA:2.70.150.10 (GENE3D); PTHR43294 (PANTHER); PTHR43294:SF8 (PANTHER); IPR023298 (SUPERFAMILY)	no GO terms	no GO terms	[INTERPRO, BLASTED, MAPPED, ANNOTATED]	NP_732575	Na pump alpha subunit, isoform D	526	ref|NP_732575.1|Na pump alpha subunit, isoform D [Drosophila melanogaster]	1.04e-39	79.4118	143.28	102
4d	XM_032942010.1	211	18589	0.0144406	exponential	3	0.0886389	NA	10.7866	-5.04218	NA	0.0536043	E.dec.convex	dec	10.7866	0.0886389	NA	NA	4.68032	NA	0.806862	Inf	Inf	Inf	813	30484	XM_032942010	nucleolar transcription factor 1-A-like	2578	20	0	72.28	1	F:GO:0003677	F:DNA binding			IPR036910 (G3DSA:1.10.30.GENE3D); IPR009071 (PFAM); IPR036910 (G3DSA:1.10.30.GENE3D); IPR036910 (G3DSA:1.10.30.GENE3D); mobidb-lite (MOBIDB_LITE); mobidb-lite (MOBIDB_LITE); mobidb-lite (MOBIDB_LITE); mobidb-lite (MOBIDB_LITE); mobidb-lite (MOBIDB_LITE); mobidb-lite (MOBIDB_LITE); mobidb-lite (MOBIDB_LITE); mobidb-lite (MOBIDB_LITE); mobidb-lite (MOBIDB_LITE); PTHR46318:SF3 (PANTHER); PTHR46318:S…	no GO terms	no GO terms	[INTERPRO, BLASTED, MAPPED, ANNOTATED]			2578	No Blast Hit	NA	NA	NA	NA
4d	XM_032942226.1	139	7831	0.00352973	linear	2	-0.00341018	NA	9.59295	NA	NA	0.178149	L.dec	dec	9.59295	0.341018	NA	NA	52.2403	NA	30.6668	Inf	Inf	Inf	1000	20894	XM_032942226	uncharacterized protein LOC116934767	1097	20	0	61.19	2	P:GO:0015074; F:GO:0003676	P:DNA integration; F:nucleic acid binding			IPR036397 (G3DSA:3.30.420.GENE3D); PTHR46791:SF1 (PANTHER); PTHR46791 (PANTHER); IPR001584 (PROSITE_PROFILES); IPR012337 (SUPERFAMILY)	P:GO:0015074; F:GO:0003676	P:DNA integration; F:nucleic acid binding	[INTERPRO, BLASTED, MAPPED, ANNOTATED]			1097	No Blast Hit	NA	NA	NA	NA
4d	XM_032942251.1	334	17724	0.0413595	linear	2	-0.00459889	NA	8.53979	NA	NA	0.310322	L.dec	dec	8.53979	0.459889	NA	NA	67.4775	NA	35.6666	Inf	Inf	Inf	1000	12742	XM_032942251	cysteine-rich secretory protein 2-like	2556	20	0	73.75	1	C:GO:0005615	C:extracellular space			IPR001283 (PRINTS); IPR002413 (PRINTS); IPR013871 (PFAM); IPR014044 (PFAM); IPR035940 (G3DSA:3.40.33.GENE3D); mobidb-lite (MOBIDB_LITE); IPR001283 (PANTHER); PTHR10334:SF355 (PANTHER); IPR018244 (PROSITE_PATTERNS); IPR034117 (CDD); SSF57546 (SUPERFAMILY); IPR035940 (SUPERFAMILY)	C:GO:0005576	C:extracellular region	[INTERPRO, BLASTED, MAPPED, ANNOTATED]	NP_650264	uncharacterized protein Dmel_CG8483	2556	ref|NP_650264.1|uncharacterized protein Dmel_CG8483 [Drosophila melanogaster]	8.34e-13	44.1176	71.633	204
4d	XM_032942408.1	69	17051	6.77542e-05	exponential	3	0.375983	NA	8.94509	-3.27904	NA	0.162645	E.dec.convex	dec	8.94509	0.375983	NA	NA	1.85812	NA	0.43515	8.77292	Inf	Inf	896	13878	XM_032942408	uncharacterized protein LOC116935019	893	20	5.89e-151	73.05	1	C:GO:0016021	C:integral component of membrane			IPR004302 (PFAM); PTHR21113 (PANTHER); PTHR21113:SF6 (PANTHER)	no GO terms	no GO terms	[INTERPRO, BLASTED, MAPPED, ANNOTATED]	NP_650875	uncharacterized protein Dmel_CG4367, isoform D	893	ref|NP_650875.3|uncharacterized protein Dmel_CG4367, isoform D [Drosophila melanogaster]	1.19e-59	66.5116	190.66	215
4d	XM_032942482.1	330	14767	0.0413595	linear	2	-0.00243241	NA	12.2384	NA	NA	0.152215	L.dec	dec	12.2384	0.243241	NA	NA	62.5776	NA	32.3296	Inf	Inf	Inf	1000	13154	XM_032942482	unconventional myosin-XVIIIa isoform X1	7267	20	0	74.22	4	F:GO:0003774; F:GO:0003779; F:GO:0005524; C:GO:0016459	F:motor activity; F:actin binding; F:ATP binding; C:myosin complex	EC:3.6.1.15	Nucleoside-triphosphate phosphatase	IPR001609 (PRINTS); G3DSA:1.10.10.820 (GENE3D); G3DSA:3.30.70.3240 (GENE3D); IPR027401 (G3DSA:4.10.270.GENE3D); IPR036961 (G3DSA:3.40.850.GENE3D); IPR036034 (G3DSA:2.30.42.GENE3D); IPR002928 (PFAM); IPR001609 (PFAM); IPR001478 (PFAM); G3DSA:1.20.120.720 (GENE3D); G3DSA:1.20.58.530 (GENE3D); mobidb-lite (MOBIDB_LITE); mobidb-lite (MOBIDB_LITE); mobidb-lite (MOBIDB_LITE); mobidb-lite (MOBIDB_LITE);…	F:GO:0003774; F:GO:0005515; F:GO:0005524; C:GO:0016459	F:motor activity; F:protein binding; F:ATP binding; C:myosin complex	[INTERPRO, BLASTED, MAPPED, ANNOTATED]	NP_732108	myosin heavy chain-like, isoform A	7267	ref|NP_732108.2|myosin heavy chain-like, isoform A [Drosophila melanogaster]	0	66.574	1372.07	1798
4d	XM_032942883.1	54	20388	8.21758e-06	linear	2	-0.00634891	NA	9.88564	NA	NA	0.178093	L.dec	dec	9.88564	0.634891	NA	NA	28.0509	NA	18.2628	39.4425	Inf	Inf	1000	15212	XM_032942883	aminopeptidase N-like	2157	20	0	74.78	6	P:GO:0006508; P:GO:0043171; F:GO:0008270; F:GO:0042277; F:GO:0070006; C:GO:0005737	P:proteolysis; P:peptide catabolic process; F:zinc ion binding; F:peptide binding; F:metalloaminopeptidase activity; C:cytoplasm	EC:3.4.11; EC:3.4.11.21; EC:3.4.11.6; EC:3.4.11.5; EC:3.4.11.9	Acting on peptide bonds (peptidases); Aspartyl aminopeptidase; Aminopeptidase B; Prolyl aminopeptidase; Xaa-Pro aminopeptidase	IPR001930 (PRINTS); G3DSA:2.60.40.1910 (GENE3D); IPR024571 (PFAM); IPR014782 (PFAM); G3DSA:1.25.50.20 (GENE3D); G3DSA:1.10.390.60 (GENE3D); PTHR11533 (PANTHER); IPR033581 (PTHR11533:PANTHER); IPR034016 (CDD); SSF55486 (SUPERFAMILY)	P:GO:0006508; F:GO:0008237; F:GO:0008270	P:proteolysis; F:metallopeptidase activity; F:zinc ion binding	[INTERPRO, BLASTED, MAPPED, ANNOTATED]	NP_733277	SP1029, isoform C	2157	ref|NP_733277.1|uncharacterized protein Dmel_CG14516, isoform A [Drosophila melanogaster]	4.62e-122	55.2426	389.037	639
4d	XM_032942889.1	53	16248	7.02191e-06	linear	2	-0.00506731	NA	8.13351	NA	NA	0.158094	L.dec	dec	8.13351	0.506731	NA	NA	31.1987	NA	20.1163	47.3258	Inf	Inf	1000	15209	XM_032942889	aminopeptidase N-like	1321	20	0	75.57	6	P:GO:0006508; P:GO:0043171; F:GO:0008270; F:GO:0042277; F:GO:0070006; C:GO:0005737	P:proteolysis; P:peptide catabolic process; F:zinc ion binding; F:peptide binding; F:metalloaminopeptidase activity; C:cytoplasm	EC:3.4.11; EC:3.4.11.21; EC:3.4.11.6; EC:3.4.11.5; EC:3.4.11.9	Acting on peptide bonds (peptidases); Aspartyl aminopeptidase; Aminopeptidase B; Prolyl aminopeptidase; Xaa-Pro aminopeptidase	IPR001930 (PRINTS); PF17900 (PFAM); G3DSA:1.10.1740.60 (GENE3D); IPR042097 (G3DSA:2.60.40.GENE3D); IPR033581 (PTHR11533:PANTHER); PTHR11533 (PANTHER); PS51257 (PROSITE_PROFILES); IPR034016 (CDD); IPR042097 (SUPERFAMILY)	P:GO:0006508	P:proteolysis	[INTERPRO, BLASTED, MAPPED, ANNOTATED]	NP_733277	SP1029, isoform C	1321	ref|NP_733277.1|uncharacterized protein Dmel_CG14516, isoform A [Drosophila melanogaster]	8.62e-50	56.6038	182.185	265
4d	XM_032943440.1	357	8448	0.0471656	linear	2	-0.00175365	NA	10.4116	NA	NA	0.0812836	L.dec	dec	10.4116	0.175365	NA	NA	46.351	NA	27.4851	86.824	Inf	Inf	1000	6945	XM_032943440	Hypothetical predicted protein	4356	20	0	77.37	11	P:GO:0031122; P:GO:0042060; P:GO:0045104; F:GO:0003779; F:GO:0005198; F:GO:0005509; F:GO:0008017; C:GO:0005737; C:GO:0005882; C:GO:0016020; C:GO:0030056	P:cytoplasmic microtubule organization; P:wound healing; P:intermediate filament cytoskeleton organization; F:actin binding; F:structural molecule activity; F:calcium ion binding; F:microtubule binding; C:cytoplasm; C:intermediate filament; C:membrane; C:hemidesmosome			IPR003108 (PFAM); IPR036534 (G3DSA:3.30.920.GENE3D); IPR002017 (PFAM); IPR002048 (PFAM); G3DSA:1.20.58.60 (GENE3D); G3DSA:1.20.58.60 (GENE3D); G3DSA:1.10.238.10 (GENE3D); mobidb-lite (MOBIDB_LITE); mobidb-lite (MOBIDB_LITE); mobidb-lite (MOBIDB_LITE); mobidb-lite (MOBIDB_LITE); mobidb-lite (MOBIDB_LITE); mobidb-lite (MOBIDB_LITE); mobidb-lite (MOBIDB_LITE); mobidb-lite (MOBIDB_LITE); mobidb-lite …	P:GO:0007010; P:GO:0045104; F:GO:0005509; F:GO:0005515; F:GO:0008017; F:GO:0008092; C:GO:0005856	P:cytoskeleton organization; P:intermediate filament cytoskeleton organization; F:calcium ion binding; F:protein binding; F:microtubule binding; F:cytoskeletal protein binding; C:cytoskeleton	[INTERPRO, BLASTED, MAPPED, ANNOTATED]	NP_001137658	short stop, isoform J	4356	ref|NP_001137658.1|short stop, isoform J [Drosophila melanogaster]	0	64.5421	1207.59	1365
4d	XM_032943502.1	336	23126	0.0413595	linear	2	-0.00306736	NA	7.03663	NA	NA	0.129838	L.dec	dec	7.03663	0.306736	NA	NA	42.3291	NA	24.3971	82.2475	Inf	Inf	1000	9666	XM_032943502	Receptor-interacting serine/threonine-protein kinase 4	5015	20	0	71.6	8	P:GO:0006468; P:GO:0036498; P:GO:0070059; F:GO:0004521; F:GO:0004674; F:GO:0005524; F:GO:0051082; C:GO:1990604	P:protein phosphorylation; P:IRE1-mediated unfolded protein response; P:intrinsic apoptotic signaling pathway in response to endoplasmic reticulum stress; F:endoribonuclease activity; F:protein serine/threonine kinase activity; F:ATP binding; F:unfolded protein binding; C:IRE1-TRAF2-ASK1 complex	EC:2.7.11	Transferring phosphorus-containing groups	IPR036770 (G3DSA:1.25.40.GENE3D); IPR002110 (PFAM); IPR036770 (G3DSA:1.25.40.GENE3D); G3DSA:1.10.510.10 (GENE3D); IPR036770 (G3DSA:1.25.40.GENE3D); IPR000719 (PFAM); IPR036770 (G3DSA:1.25.40.GENE3D); IPR020683 (PFAM); G3DSA:1.10.510.10 (GENE3D); PTHR24178:SF9 (PANTHER); PTHR24178 (PANTHER); PTHR24178 (PANTHER); PTHR24178:SF9 (PANTHER); PTHR24178 (PANTHER); IPR017441 (PROSITE_PATTERNS); IPR008271 …	P:GO:0006468; F:GO:0004672; F:GO:0005515; F:GO:0005524	P:protein phosphorylation; F:protein kinase activity; F:protein binding; F:ATP binding	[INTERPRO, BLASTED, MAPPED, ANNOTATED]	NP_001097533	ankyrin 2, isoform N	5015	ref|NP_001097533.1|ankyrin 2, isoform N [Drosophila melanogaster]	2.39e-35	46.5421	148.288	535
4d	XM_032943563.1	256	10945	0.023361	linear	2	-0.00261437	NA	10.8419	NA	NA	0.12565	L.dec	dec	10.8419	0.261437	NA	NA	48.0616	NA	29.3502	Inf	Inf	Inf	1000	8840	XM_032943563	protein cueball-like	2151	20	0	73.41	2	P:GO:0060070; C:GO:0016021	P:canonical Wnt signaling pathway; C:integral component of membrane			IPR011042 (G3DSA:2.120.10.GENE3D); G3DSA:2.10.25.10 (GENE3D); PTHR46513:SF13 (PANTHER); PTHR46513 (PANTHER); IPR000742 (PROSITE_PATTERNS); IPR000742 (PROSITE_PATTERNS); IPR000033 (PROSITE_PROFILES); IPR000742 (PROSITE_PROFILES); IPR000033 (PROSITE_PROFILES); IPR000033 (PROSITE_PROFILES); IPR000033 (PROSITE_PROFILES); IPR000033 (PROSITE_PROFILES); cd00054 (CDD); SSF63825 (SUPERFAMILY); SSF57196 (S…	no GO terms	no GO terms	[INTERPRO, BLASTED, MAPPED, ANNOTATED]	NP_612113	LDL receptor protein 1, isoform F	2151	ref|NP_612113.2|cueball [Drosophila melanogaster]	7.73e-40	46.8912	156.762	386
4d	XM_032943649.1	163	267	0.00630045	exponential	3	0.210295	NA	8.25758	-0.519715	NA	0.0786914	E.dec.convex	dec	8.25758	0.210295	NA	NA	0.243599	NA	0.0794623	0.903696	Inf	Inf	932	16265	XM_032943649	muscle segmentation homeobox	2648	20	0	86.15	4	P:GO:0006357; P:GO:0048598; F:GO:0000977; F:GO:0000981	P:regulation of transcription by RNA polymerase II; P:embryonic morphogenesis; F:RNA polymerase II transcription regulatory region sequence-specific DNA binding; F:DNA-binding transcription factor activity, RNA polymerase II-specific			IPR020479 (PRINTS); IPR001356 (PFAM); G3DSA:1.10.10.60 (GENE3D); mobidb-lite (MOBIDB_LITE); mobidb-lite (MOBIDB_LITE); mobidb-lite (MOBIDB_LITE); mobidb-lite (MOBIDB_LITE); mobidb-lite (MOBIDB_LITE); mobidb-lite (MOBIDB_LITE); mobidb-lite (MOBIDB_LITE); mobidb-lite (MOBIDB_LITE); mobidb-lite (MOBIDB_LITE); mobidb-lite (MOBIDB_LITE); PTHR24338:SF0 (PANTHER); PTHR24338 (PANTHER); PTHR24338:SF0 (PAN…	P:GO:0006355; F:GO:0000981; F:GO:0003677	P:regulation of transcription, DNA-templated; F:DNA-binding transcription factor activity, RNA polymerase II-specific; F:DNA binding	[INTERPRO, BLASTED, MAPPED, ANNOTATED]	NP_477324	Distal-less, isoform B	2648	ref|NP_477324.1|drop [Drosophila melanogaster]	1.69e-39	95.122	154.451	82
4d	XM_032943724.1	320	5411	0.0397228	linear	2	-0.000952232	NA	12.5212	NA	NA	0.0478314	L.dec	dec	12.5212	0.0952232	NA	NA	50.2308	NA	28.2936	Inf	Inf	Inf	1000	6498	XM_032943724	pre-mRNA-processing-splicing factor 8	7615	20	0	97.46	13	P:GO:0000244; P:GO:0006508; F:GO:0000386; F:GO:0005515; F:GO:0008237; F:GO:0017070; F:GO:0030619; F:GO:0030620; F:GO:0030623; F:GO:0070122; F:GO:0097157; C:GO:0005682; C:GO:0071013	P:spliceosomal tri-snRNP complex assembly; P:proteolysis; F:second spliceosomal transesterification activity; F:protein binding; F:metallopeptidase activity; F:U6 snRNA binding; F:U1 snRNA binding; F:U2 snRNA binding; F:U5 snRNA binding; F:isopeptidase activity; F:pre-mRNA intronic binding; C:U5 snRNP; C:catalytic step 2 spliceosome			IPR012592 (PFAM); IPR043173 (G3DSA:1.20.80.GENE3D); IPR019580 (PFAM); G3DSA:3.40.140.10 (GENE3D); IPR042516 (G3DSA:1.20.58.GENE3D); IPR012984 (PFAM); IPR043172 (G3DSA:3.30.420.GENE3D); IPR012591 (PFAM); G3DSA:3.90.1570.40 (GENE3D); IPR019582 (PFAM); IPR021983 (PFAM); IPR019581 (PFAM); IPR000555 (PFAM); IPR027652 (PANTHER); PTHR11140:SF1 (PANTHER); IPR037518 (PROSITE_PROFILES); IPR021983 (CDD); cd…	P:GO:0000398; F:GO:0003723; F:GO:0005515; F:GO:0008237; F:GO:0017070; F:GO:0030623; F:GO:0070122; C:GO:0005681	P:mRNA splicing, via spliceosome; F:RNA binding; F:protein binding; F:metallopeptidase activity; F:U6 snRNA binding; F:U5 snRNA binding; F:isopeptidase activity; C:spliceosomal complex	[INTERPRO, BLASTED, MAPPED, ANNOTATED]	NP_610735	pre-mRNA processing factor 8	7615	ref|NP_610735.1|pre-mRNA processing factor 8 [Drosophila melanogaster]	0	96.2264	4371.62	2332
4d	XM_032920394.1	146	23266	0.00462991	linear	2	0.00117803	NA	12.032	NA	NA	0.0492786	L.inc	inc	12.032	0.117803	NA	NA	41.8313	NA	23.2374	73.9434	Inf	Inf	1000	18012	XM_032920394	histone H2B.3-like	390	20	1.15e-74	97.08	5	P:GO:0006334; F:GO:0003677; F:GO:0044877; F:GO:0046982; C:GO:0000786	P:nucleosome assembly; F:DNA binding; F:protein-containing complex binding; F:protein heterodimerization activity; C:nucleosome			IPR000558 (PRINTS); IPR009072 (G3DSA:1.10.20.GENE3D); IPR007125 (PFAM); mobidb-lite (MOBIDB_LITE); PTHR23428:SF196 (PANTHER); IPR000558 (PANTHER); IPR000558 (PROSITE_PATTERNS); IPR009072 (SUPERFAMILY)	F:GO:0003677; F:GO:0046982; C:GO:0000786	F:DNA binding; F:protein heterodimerization activity; C:nucleosome	[INTERPRO, BLASTED, MAPPED, ANNOTATED]	NP_724342	histone H2B	390	ref|NP_724342.1|histone H2B [Drosophila melanogaster]	1.21e-60	98.9011	182.956	91
4d	XM_032921550.1	5	1339	6.40342e-26	Hill	4	1.48822	8.77973	7.80789	28.8002	NA	0.138537	H.inc	inc	7.80789	0.840075	NA	NA	8.62566	74.1687	2.29349	18.1699	44.7722	Inf	953	19913	XM_032921550	uncharacterized protein LOC116916319	610	3	4.52e-61	90.98	NA					no IPS match	no IPS match	no IPS match	[INTERPRO, BLASTED]			610	No Blast Hit	NA	NA	NA	NA
4d	XM_032922044.1	6	821	6.6508e-26	Hill	4	1.49317	11.3052	10.9547	49.8974	NA	0.0389596	H.inc	inc	10.9547	0.258838	NA	NA	12.3991	NA	4.18003	24.0498	Inf	Inf	781	18037	XM_032922044	cellular tumor antigen p53	1685	20	0	59.05	5	P:GO:0006355; P:GO:0006915; F:GO:0000976; F:GO:0003700; C:GO:0005634	P:regulation of transcription, DNA-templated; P:apoptotic process; F:transcription regulatory region sequence-specific DNA binding; F:DNA-binding transcription factor activity; C:nucleus			IPR002117 (PRINTS); IPR012346 (G3DSA:2.60.40.GENE3D); IPR011615 (PFAM); mobidb-lite (MOBIDB_LITE); mobidb-lite (MOBIDB_LITE); mobidb-lite (MOBIDB_LITE); mobidb-lite (MOBIDB_LITE); mobidb-lite (MOBIDB_LITE); IPR002117 (PANTHER); PTHR11447:SF16 (PANTHER); IPR011615 (CDD); IPR008967 (SUPERFAMILY)	P:GO:0006355; P:GO:0006915; F:GO:0000976; F:GO:0003677; F:GO:0003700; C:GO:0005634	P:regulation of transcription, DNA-templated; P:apoptotic process; F:transcription regulatory region sequence-specific DNA binding; F:DNA binding; F:DNA-binding transcription factor activity; C:nucleus	[INTERPRO, BLASTED, MAPPED, ANNOTATED]	NP_001247252	p53, isoform E	1685	ref|NP_001247252.2|p53, isoform E [Drosophila melanogaster]	2.71e-14	50	74.7146	206
4d	XM_032922205.1	246	19130	0.0207104	linear	2	0.000639617	NA	14.8229	NA	NA	0.0344907	L.inc	inc	14.8229	0.0639617	NA	NA	53.9239	NA	29.1396	Inf	Inf	Inf	1000	4332	XM_032922205	60S ribosomal protein L7	971	20	4.2e-173	89.18	4	P:GO:0000463; F:GO:0003723; F:GO:0003735; C:GO:0022625	P:maturation of LSU-rRNA from tricistronic rRNA transcript (SSU-rRNA, 5.8S rRNA, LSU-rRNA); F:RNA binding; F:structural constituent of ribosome; C:cytosolic large ribosomal subunit			IPR012988 (PFAM); IPR005998 (TIGRFAM); IPR023106 (G3DSA:1.10.15.GENE3D); IPR016082 (PFAM); IPR036919 (G3DSA:3.30.1390.GENE3D); PTHR11524:SF16 (PANTHER); IPR039699 (PANTHER); IPR035808 (CDD); IPR036919 (SUPERFAMILY)	P:GO:0000463; F:GO:0003735; C:GO:0022625	P:maturation of LSU-rRNA from tricistronic rRNA transcript (SSU-rRNA, 5.8S rRNA, LSU-rRNA); F:structural constituent of ribosome; C:cytosolic large ribosomal subunit	[INTERPRO, BLASTED, MAPPED, ANNOTATED]	NP_523531	ribosomal protein L7, isoform A	971	ref|NP_523531.1|ribosomal protein L7, isoform A [Drosophila melanogaster]	1.33e-108	78.8136	317.005	236
4d	XM_032922681.1	47	20947	2.24275e-06	linear	2	0.00321409	NA	7.32628	NA	NA	0.0675671	L.inc	inc	7.32628	0.321409	NA	NA	21.0222	NA	12.8891	30.2125	Inf	Inf	1000	14402	XM_032922681	zinc metalloproteinase nas-13	1909	20	0	66.5	3	P:GO:0006508; F:GO:0004222; F:GO:0008270	P:proteolysis; F:metalloendopeptidase activity; F:zinc ion binding	EC:3.4.99; EC:3.4.24.70; EC:3.4.24.71; EC:3.4.24; EC:3.4.24.61; EC:3.4.24.72; EC:3.4.24.23; EC:3.4.24.56; EC:3.4.24.24; EC:3.4.24.35; EC:3.4.24.57; EC:3.4.24.14; EC:3.4.24.69; EC:3.4.24.37; EC:3.4.24.59; EC:3.4.24.64; EC:3.4.24.21; EC:3.4.24.11; EC:3.4.24.22; EC:3.4.24.55; EC:3.4.24.17; EC:3.4.24.18; EC:3.4.24.19	Acting on peptide bonds (peptidases); Oligopeptidase A; Endothelin-converting enzyme 1; Acting on peptide bonds (peptidases); Nardilysin; Fibrolase; Matrilysin; Insulysin; Gelatinase A; Gelatinase B; O-sialoglycoprotein endopeptidase; Procollagen N-endopeptidase; Bontoxilysin; Saccharolysin; Mitochondrial intermediate peptidase; Mitochondrial processing peptidase; Astacin; Neprilysin; Stromelysin…	IPR001506 (PRINTS); IPR024079 (G3DSA:3.40.390.GENE3D); IPR001506 (PFAM); IPR003582 (PFAM); PTHR10127 (PANTHER); PTHR10127:SF790 (PANTHER); IPR003582 (PROSITE_PROFILES); IPR003582 (PROSITE_PROFILES); PS51864 (PROSITE_PROFILES); IPR003582 (PROSITE_PROFILES); IPR034035 (CDD); SSF55486 (SUPERFAMILY)	P:GO:0006508; F:GO:0004222; F:GO:0008237	P:proteolysis; F:metalloendopeptidase activity; F:metallopeptidase activity	[INTERPRO, BLASTED, MAPPED, ANNOTATED]	NP_651138	uncharacterized protein Dmel_CG6763, isoform A	1909	ref|NP_651138.1|uncharacterized protein Dmel_CG6763, isoform A [Drosophila melanogaster]	6.53e-50	57.0447	177.948	291
4d	XM_032922874.1	213	11061	0.0146262	linear	2	0.00217771	NA	11.6605	NA	NA	0.113687	L.inc	inc	11.6605	0.217771	NA	NA	52.2047	NA	30.5534	Inf	Inf	Inf	1000	145	XM_032922874	EOG090X0DE4	1159	20	0	95.06	5	P:GO:0006412; F:GO:0003735; F:GO:0005515; F:GO:0019843; C:GO:0005840	P:translation; F:structural constituent of ribosome; F:protein binding; F:rRNA binding; C:ribosome			G3DSA:1.20.1050.130 (GENE3D); IPR036920 (G3DSA:3.90.1170.GENE3D); IPR016180 (PFAM); PTHR12220:SF13 (PANTHER); IPR000114 (PANTHER); IPR004045 (PROSITE_PROFILES); IPR016180 (CDD); IPR036920 (SUPERFAMILY); IPR036249 (SUPERFAMILY)	P:GO:0006412; F:GO:0003735; F:GO:0005515; F:GO:0019843; C:GO:0005840	P:translation; F:structural constituent of ribosome; F:protein binding; F:rRNA binding; C:ribosome	[INTERPRO, BLASTED, MAPPED, ANNOTATED]	NP_525041	mitochondrial ribosomal protein L16, isoform A	1159	ref|NP_525041.1|mitochondrial ribosomal protein L16, isoform A [Drosophila melanogaster]	1.13e-81	75.2252	250.751	222
4d	XM_032923101.1	201	9513	0.0138116	exponential	3	-0.206841	NA	6.09634	-7.4805	NA	0.0968512	E.inc.concave	inc	6.09634	0.20684	NA	NA	4.72442	NA	1.10461	25.3346	Inf	Inf	915	21445	XM_032923101	uncharacterized protein LOC116917583	1196	20	0	65.28	1	F:GO:0003676	F:nucleic acid binding			IPR038441 (G3DSA:3.30.40.GENE3D); IPR006612 (PFAM); SSF57716 (SUPERFAMILY)	F:GO:0003676	F:nucleic acid binding	[INTERPRO, BLASTED, MAPPED, ANNOTATED]			1196	No Blast Hit	NA	NA	NA	NA
4d	XM_032923208.1	122	11954	0.00228845	linear	2	0.00115877	NA	10.496	NA	NA	0.0381468	L.inc	inc	10.496	0.115877	NA	NA	32.9202	NA	21.6733	47.5732	Inf	Inf	1000	9507	XM_032923208	Acyl-CoA-binding protein	809	20	5.23e-54	88.65	1	F:GO:0000062	F:fatty-acyl-CoA binding			IPR000582 (PRINTS); IPR014352 (G3DSA:1.20.80.GENE3D); IPR000582 (PFAM); PTHR23310:SF94 (PANTHER); PTHR23310 (PANTHER); IPR022408 (PROSITE_PATTERNS); IPR000582 (PROSITE_PROFILES); IPR035984 (SUPERFAMILY)	F:GO:0000062	F:fatty-acyl-CoA binding	[INTERPRO, BLASTED, MAPPED, ANNOTATED]	NP_729218	Acyl-CoA binding protein 2, isoform A	809	ref|NP_729218.1|Acyl-CoA binding protein 2, isoform A [Drosophila melanogaster]	1.08e-29	80	107.842	85
4d	XM_032923655.1	98	22321	0.000712757	linear	2	0.00175084	NA	9.29092	NA	NA	0.0617985	L.inc	inc	9.29092	0.175084	NA	NA	35.2965	NA	22.4136	53	Inf	Inf	1000	21998	XM_032923655	uncharacterized protein LOC116918013	883	3	1.81e-82	93.33	NA					mobidb-lite (MOBIDB_LITE)	no GO terms	no GO terms	[INTERPRO, BLASTED]			883	No Blast Hit	NA	NA	NA	NA
4d	XM_032924063.1	75	11444	0.000157998	exponential	3	-0.254443	NA	5.00351	-8.84147	NA	0.107738	E.inc.concave	inc	5.00351	0.25444	NA	NA	4.86858	NA	1.38792	18.7425	Inf	Inf	904	22404	XM_032924063	protein aardvark-like	1797	20	9.15e-177	57.77	1	F:GO:0005102	F:signaling receptor binding			IPR032104 (PFAM); IPR029034 (G3DSA:2.10.90.GENE3D); IPR029034 (SUPERFAMILY)	no GO terms	no GO terms	[INTERPRO, BLASTED, MAPPED]			1797	No Blast Hit	NA	NA	NA	NA
4d	XM_032924275.1	293	13808	0.0337617	linear	2	0.00128307	NA	9.37869	NA	NA	0.0609995	L.inc	inc	9.37869	0.128307	NA	NA	47.5418	NA	27.1155	84.8686	Inf	Inf	1000	8413	XM_032924275	EOG090X04TT	1887	20	0	92.61	5	P:GO:0006784; P:GO:0055114; F:GO:0016627; C:GO:0005763; C:GO:0016021	P:heme A biosynthetic process; P:oxidation-reduction process; F:oxidoreductase activity, acting on the CH-CH group of donors; C:mitochondrial small ribosomal subunit; C:integral component of membrane			IPR003780 (PFAM); IPR003511 (PFAM); IPR036570 (G3DSA:3.30.900.GENE3D); IPR023754 (PANTHER); PTHR23289:SF2 (PANTHER); IPR003511 (PROSITE_PROFILES); IPR036570 (SUPERFAMILY)	P:GO:0006784; P:GO:0055114; F:GO:0016627; C:GO:0016020; C:GO:0016021	P:heme A biosynthetic process; P:oxidation-reduction process; F:oxidoreductase activity, acting on the CH-CH group of donors; C:membrane; C:integral component of membrane	[INTERPRO, BLASTED, MAPPED, ANNOTATED]	NP_611855	uncharacterized protein Dmel_CG3803	1887	ref|NP_611855.1|uncharacterized protein Dmel_CG3803 [Drosophila melanogaster]	2.12e-138	73.0028	409.838	363
4d	XM_032924975.1	77	20488	0.00026885	linear	2	0.00194348	NA	9.2127	NA	NA	0.0618723	L.inc	inc	9.2127	0.194348	NA	NA	31.8358	NA	20.8985	45.2474	Inf	Inf	1000	643	XM_032924975	EOG090X0FDS	802	20	1.98e-174	99.22	4	P:GO:0001731; P:GO:0002188; F:GO:0003723; C:GO:0005737	P:formation of translation preinitiation complex; P:translation reinitiation; F:RNA binding; C:cytoplasm			IPR041366 (PFAM); IPR002478 (PFAM); IPR036974 (G3DSA:2.30.130.GENE3D); IPR004521 (TIGRFAM); PTHR22798:SF5 (PANTHER); IPR016437 (PANTHER); IPR002478 (PROSITE_PROFILES); cd11609 (CDD); IPR015947 (SUPERFAMILY)	F:GO:0003723	F:RNA binding	[INTERPRO, BLASTED, MAPPED, ANNOTATED]	NP_572288	malignant T cell amplified sequence 1, isoform A	802	ref|NP_572288.1|malignant T cell amplified sequence 1, isoform A [Drosophila melanogaster]	1.18e-85	83.815	253.832	173
4d	XM_032925330.1	252	12660	0.0231987	linear	2	0.00256409	NA	6.85987	NA	NA	0.123226	L.inc	inc	6.85987	0.256409	NA	NA	48.0584	NA	28.6958	89.8493	Inf	Inf	1000	12795	XM_032925330	Btb/poz domain-containing protein	1240	20	0	80.07	4	P:GO:0006511; F:GO:0005515; C:GO:0005622; C:GO:0110165	P:ubiquitin-dependent protein catabolic process; F:protein binding; C:intracellular; C:cellular anatomical entity			G3DSA:3.30.710.10 (GENE3D); IPR000210 (PFAM); PTHR24413 (PANTHER); PTHR24413:SF213 (PANTHER); IPR000210 (PROSITE_PROFILES); cd18186 (CDD); IPR011333 (SUPERFAMILY)	F:GO:0005515	F:protein binding	[INTERPRO, BLASTED, MAPPED, ANNOTATED]	NP_731877	roadkill, isoform B	1240	ref|NP_731877.1|roadkill, isoform B [Drosophila melanogaster]	2.03e-15	49.1525	77.7962	177
4d	XM_032925906.1	215	11695	0.0149148	linear	2	0.000856464	NA	11.0459	NA	NA	0.0374116	L.inc	inc	11.0459	0.0856464	NA	NA	43.6815	NA	25.0617	84.9925	Inf	Inf	1000	3373	XM_032925906	Sorting nexin-2	2237	20	0	75.29	6	P:GO:0006886; P:GO:0034498; F:GO:0035091; C:GO:0005829; C:GO:0010008; C:GO:0030904	P:intracellular protein transport; P:early endosome to Golgi transport; F:phosphatidylinositol binding; C:cytosol; C:endosome membrane; C:retromer complex			IPR036871 (G3DSA:3.30.1520.GENE3D); IPR015404 (PFAM); IPR001683 (PFAM); IPR027267 (G3DSA:1.20.1270.GENE3D); mobidb-lite (MOBIDB_LITE); mobidb-lite (MOBIDB_LITE); IPR039358 (PANTHER); IPR028660 (PTHR10555:PANTHER); IPR001683 (PROSITE_PROFILES); cd06859 (CDD); cd07623 (CDD); IPR027267 (SUPERFAMILY); IPR036871 (SUPERFAMILY)	P:GO:0006886; P:GO:0042147; F:GO:0035091; C:GO:0030904	P:intracellular protein transport; P:retrograde transport, endosome to Golgi; F:phosphatidylinositol binding; C:retromer complex	[INTERPRO, BLASTED, MAPPED, ANNOTATED]	NP_608777	sorting nexin 1, isoform A	2237	ref|NP_608777.1|sorting nexin 1, isoform A [Drosophila melanogaster]	4.36e-137	72.2222	412.535	396
4d	XM_032926169.1	226	4952	0.0178685	linear	2	0.00095807	NA	10.7877	NA	NA	0.0428294	L.inc	inc	10.7877	0.095807	NA	NA	44.7038	NA	26.361	84.7504	Inf	Inf	1000	14476	XM_032926169	AP-1 complex subunit sigma-2-like isoform X2	423	20	1.82e-99	97.84	4	P:GO:0006886; P:GO:0016192; C:GO:0030117; C:GO:0043231	P:intracellular protein transport; P:vesicle-mediated transport; C:membrane coat; C:intracellular membrane-bounded organelle			G3DSA:3.30.450.60 (GENE3D); IPR022775 (PFAM); IPR016635 (PANTHER); PTHR11753:SF45 (PANTHER); IPR000804 (PROSITE_PATTERNS); cd14831 (CDD); IPR011012 (SUPERFAMILY)	P:GO:0006886; P:GO:0015031; P:GO:0016192; C:GO:0030117	P:intracellular protein transport; P:protein transport; P:vesicle-mediated transport; C:membrane coat	[INTERPRO, BLASTED, MAPPED, ANNOTATED]	NP_001262892	adaptor protein complex 1, sigma subunit, isoform D	423	ref|NP_001262892.1|adaptor protein complex 1, sigma subunit, isoform D [Drosophila melanogaster]	1.74e-62	97.0297	189.119	101
4d	XM_032926511.1	241	5211	0.0198338	exponential	3	0.00305679	NA	11.4613	27.3291	NA	0.0503534	E.inc.convex	inc	11.4613	0.115628	NA	NA	78.1785	NA	35.9226	88.8246	Inf	Inf	534	8293	XM_032926511	aquaporin-9-like isoform X6	2275	20	0	80.88	3	P:GO:0055085; F:GO:0015267; C:GO:0016021	P:transmembrane transport; F:channel activity; C:integral component of membrane			IPR000425 (PRINTS); IPR000425 (TIGRFAM); IPR023271 (G3DSA:1.20.1080.GENE3D); IPR000425 (PFAM); PTHR43829 (PANTHER); IPR022357 (PROSITE_PATTERNS); IPR000425 (CDD); IPR023271 (SUPERFAMILY)	P:GO:0055085; F:GO:0015267; C:GO:0016020	P:transmembrane transport; F:channel activity; C:membrane	[INTERPRO, BLASTED, MAPPED, ANNOTATED]	NP_788433	entomoglyceroporin 2, isoform C	2275	ref|NP_788433.2|entomoglyceroporin 2, isoform C [Drosophila melanogaster]	3.98e-11	40.9396	65.4698	298
4d	XM_032926544.1	26	21667	3.69663e-09	linear	2	0.00296521	NA	9.7527	NA	NA	0.0651342	L.inc	inc	9.7527	0.296521	NA	NA	21.9662	NA	14.8348	29.9734	Inf	Inf	1000	9696	XM_032926544	ribonuclease Oy	1057	20	0	63.24	5	P:GO:0006401; P:GO:0090502; F:GO:0003723; F:GO:0033897; C:GO:0005576	P:RNA catabolic process; P:RNA phosphodiester bond hydrolysis, endonucleolytic; F:RNA binding; F:ribonuclease T2 activity; C:extracellular region	EC:3.1.31; EC:3.1.27; EC:4.6.1.19	Acting on ester bonds; Acting on ester bonds; Ribonuclease T(2)	IPR036430 (G3DSA:3.90.730.GENE3D); IPR001568 (PFAM); PTHR11240:SF22 (PANTHER); IPR001568 (PANTHER); IPR033130 (PROSITE_PATTERNS); IPR033697 (CDD); IPR036430 (SUPERFAMILY)	F:GO:0003723; F:GO:0033897	F:RNA binding; F:ribonuclease T2 activity	[INTERPRO, BLASTED, MAPPED, ANNOTATED]	NP_523966	ribonuclease X25	1057	ref|NP_523966.2|ribonuclease X25 [Drosophila melanogaster]	9.09e-53	56.3063	177.563	222
4d	XM_032926853.1	7	11126	2.42271e-24	Hill	4	0.862047	8.9921	7.97389	53.5436	NA	0.115125	H.inc	inc	7.97389	0.642964	NA	NA	4.90896	NA	0.742467	14.2873	Inf	Inf	537	25185	XM_032926853	Septin-4-like protein	2377	20	0	75.68	1	F:GO:0005525	F:GTP binding			IPR030379 (PFAM); G3DSA:3.40.50.300 (GENE3D); PTHR18884 (PANTHER); PTHR18884:SF83 (PANTHER); cd00882 (CDD); IPR027417 (SUPERFAMILY)	F:GO:0005525	F:GTP binding	[INTERPRO, BLASTED, MAPPED, ANNOTATED]			2377	No Blast Hit	NA	NA	NA	NA
4d	XM_032927287.1	142	13551	0.00416396	linear	2	0.00378206	NA	10.2291	NA	NA	0.179204	L.inc	inc	10.2291	0.378206	NA	NA	47.3826	NA	27.8926	87.8584	Inf	Inf	1000	7513	XM_032927287	glutathione S-transferase 1-like	970	20	0	80.09	3	P:GO:0006749; F:GO:0004364; F:GO:0005515	P:glutathione metabolic process; F:glutathione transferase activity; F:protein binding	EC:2.5.1.18	Glutathione transferase	IPR003080 (PRINTS); IPR036249 (G3DSA:3.40.30.GENE3D); IPR004045 (PFAM); IPR004046 (PFAM); G3DSA:1.20.1050.10 (GENE3D),SFLDG01205 (SFLD),SFLDG00363 (SFLD); PTHR11571:SF230 (PANTHER); PTHR11571 (PANTHER); IPR004045 (PROSITE_PROFILES); IPR010987 (PROSITE_PROFILES); cd03192 (CDD); cd03039 (CDD); IPR036249 (SUPERFAMILY); IPR036282 (SUPERFAMILY)	F:GO:0004364; F:GO:0005515	F:glutathione transferase activity; F:protein binding	[INTERPRO, BLASTED, MAPPED, ANNOTATED]	NP_725654	glutathione S transferase S1, isoform C	970	ref|NP_725654.1|glutathione S transferase S1, isoform C [Drosophila melanogaster]	7.3e-37	56	133.265	200
4d	XM_032927330.1	158	3110	0.00562477	linear	2	0.00148195	NA	9.70104	NA	NA	0.0611732	L.inc	inc	9.70104	0.148195	NA	NA	41.2788	NA	25.8568	70.2177	Inf	Inf	1000	25661	XM_032927330	collagen alpha-1(XXIII) chain-like	1004	3	4.71e-92	82.91	NA					IPR008160 (PFAM); mobidb-lite (MOBIDB_LITE); mobidb-lite (MOBIDB_LITE); mobidb-lite (MOBIDB_LITE); PTHR24020 (PANTHER); PTHR24020:SF4 (PANTHER)	no GO terms	no GO terms	[INTERPRO, BLASTED]			1004	No Blast Hit	NA	NA	NA	NA
4d	XM_032928103.1	78	22266	0.00026885	linear	2	0.00144425	NA	11.6694	NA	NA	0.0506465	L.inc	inc	11.6694	0.144425	NA	NA	35.0676	NA	22.4315	53.9539	Inf	Inf	1000	8131	XM_032928103	dipeptidyl peptidase 1	1563	20	0	73.02	4	P:GO:0051603; F:GO:0004197; C:GO:0005615; C:GO:0005764	P:proteolysis involved in cellular protein catabolic process; F:cysteine-type endopeptidase activity; C:extracellular space; C:lysosome	EC:3.4.22; EC:3.4.22.1; EC:3.4.99; EC:3.4.22.41; EC:3.4.22.40; EC:3.4.22.34; EC:3.4.22.8; EC:3.4.22.28; EC:3.4.22.16; EC:3.4.22.27; EC:3.4.22.38; EC:3.4.22.15; EC:3.4.22.14	Acting on peptide bonds (peptidases); Cathepsin B; Acting on peptide bonds (peptidases); Cathepsin F; Bleomycin hydrolase; Legumain; Clostripain; Picornain 3C; Cathepsin H; Cathepsin S; Cathepsin K; Cathepsin L; Actinidain	IPR000668 (PRINTS); IPR014882 (PFAM); IPR000668 (PFAM); IPR036496 (G3DSA:2.40.128.GENE3D); G3DSA:3.90.70.10 (GENE3D); PTHR12411:SF354 (PANTHER); PTHR12411 (PANTHER); IPR025661 (PROSITE_PATTERNS); IPR025660 (PROSITE_PATTERNS); IPR000169 (PROSITE_PATTERNS); IPR038765 (SUPERFAMILY); IPR036496 (SUPERFAMILY)	P:GO:0006508; F:GO:0008234	P:proteolysis; F:cysteine-type peptidase activity	[INTERPRO, BLASTED, MAPPED, ANNOTATED]	NP_726176	secreted Wg-interacting molecule, isoform A	1563	ref|NP_726176.1|secreted Wg-interacting molecule, isoform A [Drosophila melanogaster]	6.56e-37	46.4744	142.124	312
4d	XM_032928196.1	257	4106	0.0234342	linear	2	0.00146144	NA	10.1631	NA	NA	0.0702276	L.inc	inc	10.1631	0.146144	NA	NA	48.0536	NA	26.6709	Inf	Inf	Inf	1000	9067	XM_032928196	heat shock protein 83	1243	20	0	60.26	11	P:GO:0006457; P:GO:0034605; P:GO:0050794; P:GO:0050821; F:GO:0005524; F:GO:0051082; F:GO:0097718; C:GO:0005829; C:GO:0005886; C:GO:0032991; C:GO:0048471	P:protein folding; P:cellular response to heat; P:regulation of cellular process; P:protein stabilization; F:ATP binding; F:unfolded protein binding; F:disordered domain specific binding; C:cytosol; C:plasma membrane; C:protein-containing complex; C:perinuclear region of cytoplasm			IPR037196 (G3DSA:1.20.120.GENE3D); G3DSA:3.40.50.11260 (GENE3D); IPR001404 (PFAM); mobidb-lite (MOBIDB_LITE); PTHR11528:SF52 (PANTHER); IPR001404 (PANTHER); IPR020568 (SUPERFAMILY)	P:GO:0006457; F:GO:0005524; F:GO:0051082	P:protein folding; F:ATP binding; F:unfolded protein binding	[INTERPRO, BLASTED, MAPPED, ANNOTATED]	NP_523899	heat shock protein 83, isoform A	1243	ref|NP_523899.1|heat shock protein 83, isoform A [Drosophila melanogaster]	3.09e-28	56	117.857	200
4d	XM_032929510.1	52	7129	5.76792e-06	linear	2	0.00315923	NA	7.27185	NA	NA	0.0816579	L.inc	inc	7.27185	0.315923	NA	NA	25.8474	NA	16.0662	37.8035	Inf	Inf	1000	27832	XM_032929510	alpha-protein kinase vwkA-like isoform X2	947	20	0	65.86	3	P:GO:0006468; F:GO:0004674; F:GO:0005524	P:protein phosphorylation; F:protein serine/threonine kinase activity; F:ATP binding	EC:2.7.11	Transferring phosphorus-containing groups	IPR004166 (PFAM); G3DSA:3.20.200.10 (GENE3D); PTHR45992:SF6 (PANTHER); PTHR45992 (PANTHER); IPR004166 (PROSITE_PROFILES); cd17509 (CDD); IPR011009 (SUPERFAMILY)	P:GO:0006468; F:GO:0004674; F:GO:0005524	P:protein phosphorylation; F:protein serine/threonine kinase activity; F:ATP binding	[INTERPRO, BLASTED, MAPPED, ANNOTATED]			947	No Blast Hit	NA	NA	NA	NA
4d	XM_032929529.1	323	11169	0.03996	linear	2	0.000923176	NA	11.8306	NA	NA	0.0415195	L.inc	inc	11.8306	0.0923176	NA	NA	44.9746	NA	25.0445	92.2326	Inf	Inf	1000	14070	XM_032929529	Ras-related protein Rab-11A	1198	20	9.31e-169	92.07	4	P:GO:0006887; F:GO:0003924; F:GO:0005525; C:GO:0055037	P:exocytosis; F:GTPase activity; F:GTP binding; C:recycling endosome	EC:3.6.1.15	Nucleoside-triphosphate phosphatase	PR00449 (PRINTS); IPR001806 (PFAM); G3DSA:3.40.50.300 (GENE3D); IPR005225 (TIGRFAM); mobidb-lite (MOBIDB_LITE); mobidb-lite (MOBIDB_LITE); PTHR24073 (PANTHER); PTHR24073:SF902 (PANTHER); PS51419 (PROSITE_PROFILES); cd01868 (CDD); IPR027417 (SUPERFAMILY)	F:GO:0003924; F:GO:0005525	F:GTPase activity; F:GTP binding	[INTERPRO, BLASTED, MAPPED, ANNOTATED]	NP_599137	Rab11, isoform A	1198	ref|NP_599137.1|Rab11, isoform A [Drosophila melanogaster]	3.27e-127	88.8372	365.925	215
4d	XM_032930156.1	238	19478	0.0195481	Gauss-probit	4	10.3958	8.86358	8.86358	0	-0.127403	0.0471056	GP.U	inc	8.73618	0.127403	0	8.73618	9.98883	NA	3.23205	22.029	Inf	Inf	925	1681	XM_032930156	transport and Golgi organization protein 2 homolog	1197	20	0	57.96	3	P:GO:0007030; P:GO:0009306; C:GO:0005794	P:Golgi organization; P:protein secretion; C:Golgi apparatus			IPR008551 (PFAM); IPR008551 (PANTHER); PTHR17985:SF8 (PANTHER)	no GO terms	no GO terms	[INTERPRO, BLASTED, MAPPED]	NP_572905	transport and golgi organization 2, isoform A	1197	ref|NP_572905.1|transport and golgi organization 2, isoform A [Drosophila melanogaster]	4.86e-39	52.3636	141.739	275
4d	XM_032930231.1	281	2509	0.0293423	linear	2	0.00113437	NA	11.6408	NA	NA	0.0624471	L.inc	inc	11.6408	0.113437	NA	NA	55.0499	NA	28.0881	Inf	Inf	Inf	1000	5686	XM_032930231	Cytosolic non-specific dipeptidase	1760	20	0	83.79	4	P:GO:0006508; F:GO:0004180; F:GO:0046872; F:GO:0070573	P:proteolysis; F:carboxypeptidase activity; F:metal ion binding; F:metallodipeptidase activity	EC:3.4.17.11; EC:3.4.13; EC:3.4.13.18; EC:3.4.13.21	Glutamate carboxypeptidase; Acting on peptide bonds (peptidases); Cytosol nonspecific dipeptidase; Dipeptidase E	G3DSA:3.30.70.360 (GENE3D); IPR017153 (PIRSF); IPR002933 (PFAM); IPR011650 (PFAM); G3DSA:3.40.630.10 (GENE3D); PTHR43270 (PANTHER); PTHR43270:SF11 (PANTHER); IPR001261 (PROSITE_PATTERNS); cd05676 (CDD); SSF53187 (SUPERFAMILY)	F:GO:0016787; F:GO:0070573	F:hydrolase activity; F:metallodipeptidase activity	[INTERPRO, BLASTED, MAPPED, ANNOTATED]	NP_610181	carnosine dipeptidase 2, isoform A	1760	ref|NP_610181.2|carnosine dipeptidase 2, isoform A [Drosophila melanogaster]	0	77.5899	597.045	473
4d	XM_032930242.1	117	1030	0.00197559	linear	2	0.00311706	NA	8.16057	NA	NA	0.132609	L.inc	inc	8.16057	0.311706	NA	NA	42.543	NA	24.6825	76.1171	Inf	Inf	1000	18765	XM_032930242	mucin-5AC-like isoform X3	2465	20	0	70.13	1	C:GO:0016021	C:integral component of membrane			mobidb-lite (MOBIDB_LITE); mobidb-lite (MOBIDB_LITE); mobidb-lite (MOBIDB_LITE); mobidb-lite (MOBIDB_LITE); IPR000859 (PROSITE_PROFILES)	no GO terms	no GO terms	[INTERPRO, BLASTED, MAPPED, ANNOTATED]			2465	No Blast Hit	NA	NA	NA	NA
4d	XM_032931176.1	208	7173	0.0142371	linear	2	0.00196596	NA	6.74004	NA	NA	0.1051	L.inc	inc	6.74004	0.196596	NA	NA	53.4598	NA	29.8017	Inf	Inf	Inf	1000	9610	XM_032931176	WD repeat-containing protein 63-like	2119	20	0	48.7	5	P:GO:0036159; P:GO:0060294; F:GO:0045503; F:GO:0045504; C:GO:0036156	P:inner dynein arm assembly; P:cilium movement involved in cell motility; F:dynein light chain binding; F:dynein heavy chain binding; C:inner dynein arm			IPR015943 (G3DSA:2.130.10.GENE3D); mobidb-lite (MOBIDB_LITE); mobidb-lite (MOBIDB_LITE); PTHR12442:SF5 (PANTHER); PTHR12442 (PANTHER); IPR019775 (PROSITE_PATTERNS); IPR036322 (SUPERFAMILY)	F:GO:0005515	F:protein binding	[INTERPRO, BLASTED, MAPPED, ANNOTATED]	NP_648138	uncharacterized protein Dmel_CG14838	2119	ref|NP_648138.1|uncharacterized protein Dmel_CG14838 [Drosophila melanogaster]	9.96e-12	38.7967	69.3218	482
4d	XM_032931214.1	82	2438	0.000362567	linear	2	0.00209934	NA	10.1832	NA	NA	0.0690608	L.inc	inc	10.1832	0.209934	NA	NA	32.8965	NA	19.4141	54.5876	Inf	Inf	1000	7372	XM_032931214	EOG090X014G	687	20	1.76e-85	66.94	7	P:GO:0006810; P:GO:0007018; P:GO:0051649; F:GO:0003777; F:GO:0005488; C:GO:0005622; C:GO:0110165	P:transport; P:microtubule-based movement; P:establishment of localization in cell; F:microtubule motor activity; F:binding; C:intracellular; C:cellular anatomical entity	EC:3.6.1.15	Nucleoside-triphosphate phosphatase	mobidb-lite (MOBIDB_LITE); mobidb-lite (MOBIDB_LITE); PTHR24115:SF380 (PANTHER); IPR027640 (PANTHER)	P:GO:0007018; F:GO:0003777	P:microtubule-based movement; F:microtubule motor activity	[INTERPRO, BLASTED, MAPPED, ANNOTATED]	NP_476590	kinesin heavy chain	687	ref|NP_476590.1|kinesin heavy chain [Drosophila melanogaster]	5.15e-11	50	62.3882	136
4d	XM_032931661.1	287	4297	0.0299872	linear	2	0.000881515	NA	10.265	NA	NA	0.0426089	L.inc	inc	10.265	0.0881515	NA	NA	48.336	NA	27.0308	96.6027	Inf	Inf	1000	5999	XM_032931661	Aminoacyl tRNA synthase complex-interacting multifunctional protein 1	995	20	0	70.74	1	F:GO:0000049	F:tRNA binding			IPR002547 (PFAM); G3DSA:2.40.50.140 (GENE3D); PTHR11586:SF33 (PANTHER); PTHR11586 (PANTHER); IPR002547 (PROSITE_PROFILES); cd02799 (CDD); IPR012340 (SUPERFAMILY)	F:GO:0000049	F:tRNA binding	[INTERPRO, BLASTED, MAPPED, ANNOTATED]	NP_610426	aaRS-interacting multifunctional protein 1	995	ref|NP_610426.2|aaRS-interacting multifunctional protein 1 [Drosophila melanogaster]	4.29e-77	61.3861	239.58	303
4d	XM_032931731.1	193	15021	0.01343	linear	2	0.000706718	NA	14.2111	NA	NA	0.0342185	L.inc	inc	14.2111	0.0706718	NA	NA	48.4189	NA	29.2098	92.9596	Inf	Inf	1000	20252	XM_032931731	fibroin heavy chain-like	1778	4	0	79.66	NA					no IPS match	no IPS match	no IPS match	[INTERPRO, BLASTED]			1778	No Blast Hit	NA	NA	NA	NA
4d	XM_032932046.1	95	4641	0.000696156	linear	2	0.00147549	NA	10.3886	NA	NA	0.0464437	L.inc	inc	10.3886	0.147549	NA	NA	31.4769	NA	20.162	47.3509	Inf	Inf	1000	12131	XM_032932046	iron-sulfur cluster assembly scaffold protein IscU	752	20	1.22e-106	92.44	6	P:GO:0006879; P:GO:0016226; F:GO:0008198; F:GO:0051537; F:GO:0051539; C:GO:0005759	P:cellular iron ion homeostasis; P:iron-sulfur cluster assembly; F:ferrous iron binding; F:2 iron, 2 sulfur cluster binding; F:4 iron, 4 sulfur cluster binding; C:mitochondrial matrix			IPR002871 (PFAM); G3DSA:3.90.1010.10 (GENE3D); IPR011339 (TIGRFAM); IPR002871 (PANTHER); PTHR10093:SF16 (PANTHER); IPR002871 (CDD); SSF82649 (SUPERFAMILY)	P:GO:0016226; F:GO:0005506; F:GO:0051536	P:iron-sulfur cluster assembly; F:iron ion binding; F:iron-sulfur cluster binding	[INTERPRO, BLASTED, MAPPED, ANNOTATED]	NP_649840	Iron-sulfur cluster assembly enzyme	752	ref|NP_649840.1|Iron-sulfur cluster assembly enzyme [Drosophila melanogaster]	3.04e-77	85.0649	231.106	154
4d	XM_032932579.1	34	22667	1.08742e-07	linear	2	0.00399273	NA	11.786	NA	NA	0.0950827	L.inc	inc	11.786	0.399273	NA	NA	23.8139	NA	15.7193	31.7944	Inf	Inf	1000	15561	XM_032932579	cyclin G	2181	20	0	67.51	6	P:GO:0000079; P:GO:0044772; F:GO:0016538; F:GO:0046983; C:GO:0000307; C:GO:0005737	P:regulation of cyclin-dependent protein serine/threonine kinase activity; P:mitotic cell cycle phase transition; F:cyclin-dependent protein serine/threonine kinase regulator activity; F:protein dimerization activity; C:cyclin-dependent protein kinase holoenzyme complex; C:cytoplasm			IPR006671 (PFAM); G3DSA:1.10.472.10 (GENE3D); IPR028895 (PTHR10177:PANTHER); IPR039361 (PANTHER); IPR013763 (CDD); IPR036915 (SUPERFAMILY)	P:GO:0051726	P:regulation of cell cycle	[INTERPRO, BLASTED, MAPPED, ANNOTATED]	NP_733436	cyclin G, isoform D	2181	ref|NP_733436.1|cyclin G, isoform D [Drosophila melanogaster]	2.69e-48	54.2763	179.874	304
4d	XM_032932649.1	273	7123	0.0257117	linear	2	0.000671937	NA	11.9648	NA	NA	0.0331776	L.inc	inc	11.9648	0.0671937	NA	NA	49.3761	NA	29.0036	Inf	Inf	Inf	1000	12483	XM_032932649	60S Ribosomal Protein L3	1839	20	0	93.96	8	P:GO:0000027; P:GO:0006066; P:GO:0006412; P:GO:0055114; F:GO:0003723; F:GO:0003735; F:GO:0004022; C:GO:0005840	P:ribosomal large subunit assembly; P:alcohol metabolic process; P:translation; P:oxidation-reduction process; F:RNA binding; F:structural constituent of ribosome; F:alcohol dehydrogenase (NAD+) activity; C:ribosome	EC:1.1.1.1; EC:1.1.1.71	Alcohol dehydrogenase; Alcohol dehydrogenase (NAD(P)(+))	G3DSA:3.30.1430.10 (GENE3D); G3DSA:4.10.960.10 (GENE3D); G3DSA:2.40.30.10 (GENE3D); IPR000597 (PFAM); PTHR11363:SF7 (PANTHER); PTHR11363 (PANTHER); IPR019926 (PROSITE_PATTERNS); IPR009000 (SUPERFAMILY)	P:GO:0006412; F:GO:0003735; C:GO:0005840	P:translation; F:structural constituent of ribosome; C:ribosome	[INTERPRO, BLASTED, MAPPED, ANNOTATED]	NP_731548	ribosomal protein L3, isoform H	1839	ref|NP_731548.2|ribosomal protein L3, isoform H [Drosophila melanogaster]	0	89.1139	618.616	395
4d	XM_032932713.1	244	16721	0.020569	linear	2	0.000888718	NA	11.441	NA	NA	0.0393334	L.inc	inc	11.441	0.0888718	NA	NA	44.2585	NA	25.265	81.4531	Inf	Inf	1000	9567	XM_032932713	akirin-2	1569	20	4.94e-130	73.32	NA					mobidb-lite (MOBIDB_LITE); mobidb-lite (MOBIDB_LITE); IPR024132 (PANTHER); PTHR13293:SF6 (PANTHER)	no GO terms	no GO terms	[INTERPRO, BLASTED]	NP_729249	akirin, isoform B	1569	ref|NP_729249.1|akirin, isoform B [Drosophila melanogaster]	1.47e-30	50.6726	118.627	223
4d	XM_032932763.1	259	5701	0.0240548	linear	2	0.00214417	NA	7.78167	NA	NA	0.0830664	L.inc	inc	7.78167	0.214417	NA	NA	38.7406	NA	23.0251	63.8398	Inf	Inf	1000	9327	XM_032932763	Connectin	1903	20	0	60.89	1	F:GO:0005515	F:protein binding			PR00019 (PRINTS); IPR001611 (PFAM); IPR032675 (G3DSA:3.80.10.GENE3D); IPR032675 (G3DSA:3.80.10.GENE3D); mobidb-lite (MOBIDB_LITE); mobidb-lite (MOBIDB_LITE); mobidb-lite (MOBIDB_LITE); mobidb-lite (MOBIDB_LITE); mobidb-lite (MOBIDB_LITE); PTHR24369 (PANTHER); IPR001611 (PROSITE_PROFILES); IPR001611 (PROSITE_PROFILES); IPR001611 (PROSITE_PROFILES); IPR001611 (PROSITE_PROFILES); IPR001611 (PROSITE_…	F:GO:0005515	F:protein binding	[INTERPRO, BLASTED, ANNOTATED]	NP_523930	connectin, isoform A	1903	ref|NP_523930.3|connectin, isoform A [Drosophila melanogaster]	1.26e-36	51.0511	146.362	333
4d	XM_032932855.1	190	13684	0.0119447	exponential	3	-0.209055	NA	8.67475	-0.578958	NA	0.0954496	E.inc.concave	inc	8.67475	0.209055	NA	NA	0.353086	NA	0.106163	4.18694	Inf	Inf	896	21358	XM_032932855	Uncharacterized protein APZ42_022866	1434	20	0	63.98	NA					no IPS match	no IPS match	no IPS match	[INTERPRO, BLASTED]			1434	No Blast Hit	NA	NA	NA	NA
4d	XM_032933117.1	157	7101	0.00549397	Hill	4	2.08811	9.99643	9.89581	3.39233	NA	0.0454432	H.inc	inc	9.89581	0.100537	NA	NA	3.09117	NA	0.328384	7.06362	Inf	Inf	679	3029	XM_032933117	KRR1 small subunit processome component homolog	1392	20	0	85.53	5	P:GO:0006364; F:GO:0003723; C:GO:0005730; C:GO:0016021; C:GO:0032040	P:rRNA processing; F:RNA binding; C:nucleolus; C:integral component of membrane; C:small-subunit processome			IPR036612 (G3DSA:3.30.1370.GENE3D); IPR024166 (PIRSF); IPR041174 (PFAM); IPR036612 (G3DSA:3.30.1370.GENE3D); mobidb-lite (MOBIDB_LITE); mobidb-lite (MOBIDB_LITE); mobidb-lite (MOBIDB_LITE); IPR024166 (PANTHER); IPR036612 (SUPERFAMILY)	F:GO:0003723	F:RNA binding	[INTERPRO, BLASTED, MAPPED, ANNOTATED]	NP_477240	dribble	1392	ref|NP_477240.1|dribble [Drosophila melanogaster]	6.53e-152	80.3519	436.032	341
4d	XM_032933179.1	23	17709	1.57171e-10	linear	2	0.00266976	NA	13.3189	NA	NA	0.0749535	L.inc	inc	13.3189	0.266976	NA	NA	28.075	NA	19.0372	38.68	Inf	Inf	1000	31128	XM_032933179	adhesive plaque matrix protein-like	2302	20	6.33e-56	86.25	1	C:GO:0016021	C:integral component of membrane			PF02389 (PFAM); IPR026075 (PANTHER); PTHR23263:SF124 (PANTHER); PTHR23263:SF124 (PANTHER); IPR026075 (PANTHER); PTHR23263:SF124 (PANTHER); IPR026075 (PANTHER); PTHR23263:SF124 (PANTHER); IPR026075 (PANTHER)	no GO terms	no GO terms	[INTERPRO, BLASTED, MAPPED, ANNOTATED]			2302	No Blast Hit	NA	NA	NA	NA
4d	XM_032933365.1	161	3722	0.00587265	linear	2	0.00182684	NA	8.32907	NA	NA	0.0667808	L.inc	inc	8.32907	0.182684	NA	NA	36.5555	NA	23.7442	57.7638	Inf	Inf	1000	9955	XM_032933365	E3 ubiquitin-protein ligase MARCH3-like	1117	20	2.51e-135	66.43	3	F:GO:0008270; F:GO:0016874; C:GO:0016021	F:zinc ion binding; F:ligase activity; C:integral component of membrane			IPR013083 (G3DSA:3.30.40.GENE3D); IPR011016 (PFAM); PTHR46065 (PANTHER); IPR011016 (PROSITE_PROFILES); SSF57850 (SUPERFAMILY)	F:GO:0008270	F:zinc ion binding	[INTERPRO, BLASTED, MAPPED, ANNOTATED]	NP_648305	uncharacterized protein Dmel_CG4080, isoform A	1117	ref|NP_648305.1|uncharacterized protein Dmel_CG4080, isoform A [Drosophila melanogaster]	2.32e-12	53.6765	68.9366	136
4d	XM_032934135.1	214	19431	0.0146262	linear	2	0.00201668	NA	7.66236	NA	NA	0.0894396	L.inc	inc	7.66236	0.201668	NA	NA	44.3499	NA	25.8062	85.6139	Inf	Inf	1000	22634	XM_032934135	uncharacterized protein LOC116927147	2289	20	0	63.58	NA					no IPS match	no IPS match	no IPS match	[INTERPRO, BLASTED]			2289	No Blast Hit	NA	NA	NA	NA
4d	XM_032934598.1	186	1154	0.0113206	linear	2	0.00129956	NA	9.62418	NA	NA	0.0585645	L.inc	inc	9.62418	0.129956	NA	NA	45.065	NA	27.7184	82.8318	Inf	Inf	1000	12820	XM_032934598	uncharacterized protein LOC116927565	2663	20	0	73.78	4	P:GO:0030162; P:GO:0043161; F:GO:0031625; C:GO:0005737	P:regulation of proteolysis; P:proteasome-mediated ubiquitin-dependent protein catabolic process; F:ubiquitin protein ligase binding; C:cytoplasm			IPR000210 (PFAM); G3DSA:3.30.710.10 (GENE3D); G3DSA:1.25.40.420 (GENE3D); PTHR24413:SF213 (PANTHER); PTHR24413:SF213 (PANTHER); PTHR24413 (PANTHER); PTHR24413 (PANTHER); IPR000210 (PROSITE_PROFILES); IPR000210 (PROSITE_PROFILES); cd18279 (CDD); cd14733 (CDD); cd18279 (CDD); cd18521 (CDD); IPR011333 (SUPERFAMILY); IPR011333 (SUPERFAMILY)	F:GO:0005515	F:protein binding	[INTERPRO, BLASTED, MAPPED, ANNOTATED]	NP_731877	roadkill, isoform B	2663	ref|NP_731877.1|roadkill, isoform B [Drosophila melanogaster]	2.32e-25	54.1436	109.768	181
4d	XM_032934668.1	35	14011	1.24627e-07	linear	2	0.00176329	NA	14.2642	NA	NA	0.0581563	L.inc	inc	14.2642	0.176329	NA	NA	32.9817	NA	20.0651	49.507	Inf	Inf	1000	23161	XM_032934668	Uncharacterized protein APZ42_014808	3722	4	2.19e-20	76.81	2	C:GO:0016020; C:GO:0016021	C:membrane; C:integral component of membrane			mobidb-lite (MOBIDB_LITE); mobidb-lite (MOBIDB_LITE); mobidb-lite (MOBIDB_LITE)	no GO terms	no GO terms	[INTERPRO, BLASTED, MAPPED]			3722	No Blast Hit	NA	NA	NA	NA
4d	XM_032934684.1	17	3386	1.1739e-12	linear	2	0.00212424	NA	12.4405	NA	NA	0.0496366	L.inc	inc	12.4405	0.212424	NA	NA	23.3668	NA	15.8261	32.3358	Inf	Inf	1000	12828	XM_032934684	speckle-type POZ protein B-like	1699	20	0	79.89	4	P:GO:0030162; P:GO:0043161; F:GO:0031625; C:GO:0005737	P:regulation of proteolysis; P:proteasome-mediated ubiquitin-dependent protein catabolic process; F:ubiquitin protein ligase binding; C:cytoplasm			IPR000210 (PFAM); G3DSA:1.25.40.420 (GENE3D); G3DSA:3.30.710.10 (GENE3D); PTHR24413:SF213 (PANTHER); PTHR24413 (PANTHER); IPR000210 (PROSITE_PROFILES); cd18280 (CDD); cd18521 (CDD); IPR011333 (SUPERFAMILY)	F:GO:0005515	F:protein binding	[INTERPRO, BLASTED, MAPPED, ANNOTATED]	NP_731877	roadkill, isoform B	1699	ref|NP_731877.1|roadkill, isoform B [Drosophila melanogaster]	8.97e-22	49.7326	97.8265	187
4d	XM_032934705.1	15	4804	2.77636e-13	exponential	3	0.0544142	NA	11.4654	53.6826	NA	0.0702855	E.inc.convex	inc	11.4654	0.296108	NA	NA	44.5181	NA	21.0268	72.2559	Inf	Inf	841	29740	XM_032934705	Uncharacterized protein APZ42_012001, partial	1069	7	6.95e-22	82.56	1	C:GO:0016020	C:membrane			mobidb-lite (MOBIDB_LITE); mobidb-lite (MOBIDB_LITE)	no GO terms	no GO terms	[INTERPRO, BLASTED, MAPPED, ANNOTATED]			1069	No Blast Hit	NA	NA	NA	NA
4d	XM_032935851.1	90	7942	0.000567931	exponential	3	0.000765089	NA	12.2738	19.6796	NA	0.0439477	E.inc.convex	inc	12.2738	0.122414	NA	NA	80.0571	NA	34.1617	84.2763	Inf	Inf	511	24342	XM_032935851	Death-associated protein 1	772	20	2.85e-69	62.44	4	P:GO:0010507; P:GO:0034198; P:GO:0097190; F:GO:0070513	P:negative regulation of autophagy; P:cellular response to amino acid starvation; P:apoptotic signaling pathway; F:death domain binding			IPR024130 (PFAM); mobidb-lite (MOBIDB_LITE); mobidb-lite (MOBIDB_LITE); mobidb-lite (MOBIDB_LITE); IPR024130 (PANTHER)	no GO terms	no GO terms	[INTERPRO, BLASTED, MAPPED, ANNOTATED]			772	No Blast Hit	NA	NA	NA	NA
4d	XM_032936300.1	346	12783	0.04458	exponential	3	-0.0792742	NA	11.2661	-0.709108	NA	0.0431963	E.inc.concave	inc	11.2661	0.0792742	NA	NA	0.558232	NA	0.126472	Inf	Inf	Inf	849	8541	XM_032936300	NADH dehydrogenase [ubiquinone] 1 alpha subcomplex subunit 8	682	20	2.3e-111	79.62	2	P:GO:0006120; C:GO:0005747	P:mitochondrial electron transport, NADH to ubiquinone; C:mitochondrial respiratory chain complex I			IPR016680 (PIRSF); mobidb-lite (MOBIDB_LITE); IPR016680 (PANTHER); PS51808 (PROSITE_PROFILES); PS51808 (PROSITE_PROFILES)	P:GO:0006120	P:mitochondrial electron transport, NADH to ubiquinone	[INTERPRO, BLASTED, MAPPED, ANNOTATED]	NP_726471	NADH dehydrogenase (ubiquinone) 19 kDa subunit, isoform C	682	ref|NP_726471.1|NADH dehydrogenase (ubiquinone) 19 kDa subunit, isoform C [Drosophila melanogaster]	4.46e-62	72.3529	192.2	170
4d	XM_032936718.1	57	15653	1.99944e-05	Hill	4	22.1023	6.63643	6.00093	9.70499	NA	0.248664	H.inc	inc	6.00093	0.635502	NA	NA	9.51288	11.0307	NA	NA	NA	NA	219	28479	XM_032936718	shematrin-like protein 1 isoform X1	1360	13	3.31e-114	82.04	NA					mobidb-lite (MOBIDB_LITE); mobidb-lite (MOBIDB_LITE)	no GO terms	no GO terms	[INTERPRO, BLASTED]			1360	No Blast Hit	NA	NA	NA	NA
4d	XM_032936720.1	58	1869	2.2469e-05	linear	2	0.00455768	NA	5.10127	NA	NA	0.209013	L.inc	inc	5.10127	0.455768	NA	NA	45.8594	NA	25.5325	81.2928	71.5509	Inf	1000	34543	XM_032936720	shematrin-like protein 1	1168	13	3.94e-113	85.01	NA					mobidb-lite (MOBIDB_LITE); mobidb-lite (MOBIDB_LITE)	no GO terms	no GO terms	[INTERPRO, BLASTED]			1168	No Blast Hit	NA	NA	NA	NA
4d	XM_032936725.1	43	11726	9.59914e-07	linear	2	0.00547653	NA	9.43892	NA	NA	0.164714	L.inc	inc	9.43892	0.547653	NA	NA	30.0763	NA	18.9198	44.2715	Inf	Inf	1000	33941	XM_032936725	shematrin-like protein 1	1199	16	7.21e-88	82.09	5	F:GO:0003779; C:GO:0016020; C:GO:0016021; C:GO:0030018; C:GO:0031430	F:actin binding; C:membrane; C:integral component of membrane; C:Z disc; C:M band			mobidb-lite (MOBIDB_LITE)	no GO terms	no GO terms	[INTERPRO, BLASTED, MAPPED]			1199	No Blast Hit	NA	NA	NA	NA
4d	XM_032936871.1	55	20146	1.58915e-05	linear	2	0.00127517	NA	11.2832	NA	NA	0.0371519	L.inc	inc	11.2832	0.127517	NA	NA	29.1348	NA	19.0593	41.3284	Inf	Inf	1000	3391	XM_032936871	Eukaryotic translation initiation factor 4E-binding protein 2	764	20	3.48e-129	81.83	4	P:GO:0045947; F:GO:0003743; F:GO:0008190; C:GO:0005737	P:negative regulation of translational initiation; F:translation initiation factor activity; F:eukaryotic initiation factor 4E binding; C:cytoplasm			IPR008606 (PFAM); PTHR12669:SF12 (PANTHER); PTHR12669 (PANTHER)	P:GO:0045947; F:GO:0008190	P:negative regulation of translational initiation; F:eukaryotic initiation factor 4E binding	[INTERPRO, BLASTED, MAPPED, ANNOTATED]	NP_477295	thor, isoform A	764	ref|NP_477295.1|thor, isoform A [Drosophila melanogaster]	1.48e-23	75	92.4337	76
4d	XM_032937601.1	85	18527	0.000408474	linear	2	0.00110024	NA	11.1027	NA	NA	0.0424028	L.inc	inc	11.1027	0.110024	NA	NA	38.5397	NA	24.2073	69.0707	Inf	Inf	1000	7965	XM_032937601	EOG090X09LQ	1300	20	0	98.19	5	P:GO:0010499; P:GO:0043161; F:GO:0004298; C:GO:0005737; C:GO:0019773	P:proteasomal ubiquitin-independent protein catabolic process; P:proteasome-mediated ubiquitin-dependent protein catabolic process; F:threonine-type endopeptidase activity; C:cytoplasm; C:proteasome core complex, alpha-subunit complex	EC:3.4.99; EC:3.4.25	Acting on peptide bonds (peptidases); Acting on peptide bonds (peptidases)	IPR029055 (G3DSA:3.60.20.GENE3D); IPR001353 (PFAM); IPR000426 (PFAM); mobidb-lite (MOBIDB_LITE); mobidb-lite (MOBIDB_LITE); PTHR11599:SF13 (PANTHER); PTHR11599 (PANTHER); IPR016050 (PROSITE_PATTERNS); IPR000426 (PROSITE_PATTERNS); IPR023332 (PROSITE_PROFILES); cd03752 (CDD); IPR029055 (SUPERFAMILY)	P:GO:0006511; P:GO:0051603; F:GO:0004298; C:GO:0005839; C:GO:0019773	P:ubiquitin-dependent protein catabolic process; P:proteolysis involved in cellular protein catabolic process; F:threonine-type endopeptidase activity; C:proteasome core complex; C:proteasome core complex, alpha-subunit complex	[INTERPRO, BLASTED, MAPPED, ANNOTATED]	NP_476691	proteasome alpha3 subunit	1300	ref|NP_476691.1|proteasome alpha3 subunit [Drosophila melanogaster]	4.16e-127	83.1276	369.007	243
4d	XM_032937619.1	171	4658	0.00765621	linear	2	0.00124048	NA	10.8257	NA	NA	0.0564926	L.inc	inc	10.8257	0.124048	NA	NA	45.5407	NA	26.4917	81.0002	Inf	Inf	1000	26106	XM_032937619	uncharacterized protein LOC116930220	628	2	1.13e-77	93.59	NA					no IPS match	no IPS match	no IPS match	[INTERPRO, BLASTED]			628	No Blast Hit	NA	NA	NA	NA
4d	XM_032937846.1	1	4473	8.00248e-48	Hill	4	1.7133	11.2046	10.6672	48.7432	NA	0.0457346	H.inc	inc	10.6672	0.415998	NA	NA	12.1866	NA	4.37792	32.9662	Inf	Inf	887	26333	XM_032937846	protein brambleberry-like	2183	20	0	65.71	3	P:GO:0016310; F:GO:0016301; C:GO:0016021	P:phosphorylation; F:kinase activity; C:integral component of membrane			mobidb-lite (MOBIDB_LITE); mobidb-lite (MOBIDB_LITE); IPR040346 (PANTHER); PTHR33538:SF1 (PANTHER)	no GO terms	no GO terms	[INTERPRO, BLASTED, MAPPED, ANNOTATED]			2183	No Blast Hit	NA	NA	NA	NA
4d	XM_032937850.1	227	22771	0.0182075	linear	2	0.0010726	NA	9.66725	NA	NA	0.048109	L.inc	inc	9.66725	0.10726	NA	NA	44.8527	NA	26.1389	84.479	Inf	Inf	1000	11012	XM_032937850	EOG090X0AKX	1265	20	0	96.98	7	P:GO:0000045; P:GO:0000422; P:GO:0015031; P:GO:0044804; F:GO:0019776; C:GO:0000153; C:GO:0005829	P:autophagosome assembly; P:autophagy of mitochondrion; P:protein transport; P:autophagy of nucleus; F:Atg8 ligase activity; C:cytoplasmic ubiquitin ligase complex; C:cytosol			G3DSA:3.30.1460.50 (GENE3D); IPR007135 (PFAM); mobidb-lite (MOBIDB_LITE); mobidb-lite (MOBIDB_LITE); mobidb-lite (MOBIDB_LITE); PTHR12866 (PANTHER); PTHR12866:SF2 (PANTHER)	no GO terms	no GO terms	[INTERPRO, BLASTED, MAPPED, ANNOTATED]	NP_649059	Autophagy-related 3	1265	ref|NP_649059.1|Autophagy-related 3 [Drosophila melanogaster]	1.78e-66	89.8438	215.698	128
4d	XM_032938079.1	96	5015	0.000696156	linear	2	0.00179406	NA	9.23526	NA	NA	0.0721845	L.inc	inc	9.23526	0.179406	NA	NA	40.2353	NA	25.0207	64.9291	Inf	Inf	1000	983	XM_032938079	probable U3 small nucleolar RNA-associated protein 11	1093	20	0	78.66	6	P:GO:0006364; P:GO:0006508; F:GO:0046872; F:GO:0070006; C:GO:0005730; C:GO:0032040	P:rRNA processing; P:proteolysis; F:metal ion binding; F:metalloaminopeptidase activity; C:nucleolus; C:small-subunit processome	EC:3.4.11; EC:3.4.11.21; EC:3.4.11.6; EC:3.4.11.5; EC:3.4.11.9	Acting on peptide bonds (peptidases); Aspartyl aminopeptidase; Aminopeptidase B; Prolyl aminopeptidase; Xaa-Pro aminopeptidase	IPR007144 (PIRSF); IPR007144 (PFAM); mobidb-lite (MOBIDB_LITE); mobidb-lite (MOBIDB_LITE); mobidb-lite (MOBIDB_LITE); IPR007144 (PANTHER)	P:GO:0006364; C:GO:0032040	P:rRNA processing; C:small-subunit processome	[INTERPRO, BLASTED, MAPPED, ANNOTATED]	NP_572504	uncharacterized protein Dmel_CG1789	1093	ref|NP_572504.1|uncharacterized protein Dmel_CG1789 [Drosophila melanogaster]	4.06e-54	63.5294	178.718	255
4d	XM_032938082.1	360	23358	0.0475914	linear	2	0.00106659	NA	10.0097	NA	NA	0.0578299	L.inc	inc	10.0097	0.106659	NA	NA	54.2194	NA	29.1802	Inf	Inf	Inf	1000	14933	XM_032938082	Charged multivesicular body protein 2A	746	20	1.16e-101	89.09	5	P:GO:0015031; P:GO:0032509; P:GO:0045324; C:GO:0000815; C:GO:0005771	P:protein transport; P:endosome transport via multivesicular body sorting pathway; P:late endosome to vacuole transport; C:ESCRT III complex; C:multivesicular body			IPR005024 (PFAM); PTHR10476 (PANTHER); PTHR10476:SF4 (PANTHER)	P:GO:0007034	P:vacuolar transport	[INTERPRO, BLASTED, MAPPED, ANNOTATED]	NP_651455	vacuolar protein sorting 2	746	ref|NP_651455.1|vacuolar protein sorting 2 [Drosophila melanogaster]	2.3e-77	92.3077	234.958	195
4d	XM_032938227.1	44	18699	1.30376e-06	linear	2	0.00282536	NA	8.67399	NA	NA	0.0833165	L.inc	inc	8.67399	0.282536	NA	NA	29.4888	NA	19.2645	43.2478	Inf	Inf	1000	11530	XM_032938227	MOXD1 homolog 2	3627	20	0	73.25	8	P:GO:0006589; P:GO:0042420; P:GO:0042421; P:GO:0055114; F:GO:0004500; F:GO:0005507; C:GO:0005615; C:GO:0030667	P:octopamine biosynthetic process; P:dopamine catabolic process; P:norepinephrine biosynthetic process; P:oxidation-reduction process; F:dopamine beta-monooxygenase activity; F:copper ion binding; C:extracellular space; C:secretory granule membrane	EC:1.14.17.1; EC:1.14.17	Dopamine beta-monooxygenase; Acting on paired donors, with incorporation or reduction of molecular oxygen. The oxygen incorporated need not be derived from O(2)	IPR028460 (PRINTS); IPR036939 (G3DSA:2.60.120.GENE3D); IPR000323 (PFAM); IPR024548 (PFAM); IPR005018 (PFAM); IPR014784 (G3DSA:2.60.120.GENE3D); mobidb-lite (MOBIDB_LITE); mobidb-lite (MOBIDB_LITE); mobidb-lite (MOBIDB_LITE); IPR000945 (PANTHER); PTHR10157:SF40 (PANTHER); IPR005018 (PROSITE_PROFILES); cd09631 (CDD); IPR008977 (SUPERFAMILY); SSF49344 (SUPERFAMILY); IPR008977 (SUPERFAMILY)	P:GO:0055114; F:GO:0003824; F:GO:0004497; F:GO:0004500; F:GO:0005507; F:GO:0016715	P:oxidation-reduction process; F:catalytic activity; F:monooxygenase activity; F:dopamine beta-monooxygenase activity; F:copper ion binding; F:oxidoreductase activity, acting on paired donors, with incorporation or reduction of molecular oxygen, reduced ascorbate as one donor, and incorporation of one atom of oxygen	[INTERPRO, BLASTED, MAPPED, ANNOTATED]	NP_730711	olf413, isoform B	3627	ref|NP_730711.3|olf413, isoform B [Drosophila melanogaster]	4.03e-171	62.7483	525.398	604
4d	XM_032939223.1	10	8372	8.76284e-20	Hill	4	1.11228	9.57493	8.0121	28.2817	NA	0.255372	H.inc	inc	8.0121	1.25486	NA	NA	6.51397	29.5999	1.17863	16.0139	14.1385	50.226	770	27704	XM_032939223	leucine-rich repeat extensin-like protein 5	1005	2	4.79e-70	100	NA					PR01217 (PRINTS); mobidb-lite (MOBIDB_LITE); mobidb-lite (MOBIDB_LITE)	no GO terms	no GO terms	[INTERPRO, BLASTED]			1005	No Blast Hit	NA	NA	NA	NA
4d	XM_032939569.1	242	23482	0.0198338	linear	2	0.00108836	NA	10.4544	NA	NA	0.0413493	L.inc	inc	10.4544	0.108836	NA	NA	37.9922	NA	23.5407	65.9438	Inf	Inf	1000	10164	XM_032939569	aldose reductase-like	1264	20	0	76.02	3	P:GO:0055114; F:GO:0004032; C:GO:0005829	P:oxidation-reduction process; F:alditol:NADP+ 1-oxidoreductase activity; C:cytosol	EC:1.1.1.21; EC:1.1.1.2	Aldose reductase; Alcohol dehydrogenase (NADP(+))	IPR020471 (PRINTS); IPR023210 (PFAM); IPR036812 (G3DSA:3.20.20.GENE3D); PTHR11732:SF413 (PANTHER); IPR020471 (PANTHER); IPR018170 (PROSITE_PATTERNS); IPR023210 (CDD); IPR036812 (SUPERFAMILY)	P:GO:0055114; F:GO:0016491	P:oxidation-reduction process; F:oxidoreductase activity	[INTERPRO, BLASTED, MAPPED, ANNOTATED]	NP_648484	Aldo-keto reductase 1B, isoform A	1264	ref|NP_648484.1|Aldo-keto reductase 1B, isoform A [Drosophila melanogaster]	3.76e-114	69.6697	337.421	333
4d	XM_032939781.1	9	21678	6.03027e-23	Hill	4	1.20564	10.006	8.44293	25.8759	NA	0.240501	H.inc	inc	8.44293	1.30699	NA	NA	6.29297	29.5702	1.25011	13.5485	15.2731	48.2822	865	31534	XM_032939781	shematrin-like protein 1	1124	8	3.2e-117	62.18	NA								[BLASTED]			1124	No Blast Hit	NA	NA	NA	NA
4d	XM_032939783.1	20	22858	2.84286e-11	Hill	4	1.88084	6.0575	5.33017	26.1646	NA	0.14864	H.inc	inc	5.33017	0.673254	NA	NA	12.7017	44.7423	4.23926	32.1171	21.2146	88.5993	866	24994	XM_032939783	hypothetical protein C7M84_025470	978	1	3.05e-07	62.69	NA								[BLASTED]			978	No Blast Hit	NA	NA	NA	NA
4d	XM_032939826.1	8	12742	4.29248e-23	linear	2	0.00649092	NA	5.63415	NA	NA	0.0925444	L.inc	inc	5.63415	0.649092	NA	NA	14.2575	86.8004	9.85049	18.0504	74.6349	99.9453	1000	12891	XM_032939826	serine-rich adhesin for platelets	1411	20	2.6e-135	62.88	4	P:GO:0030154; P:GO:0045944; F:GO:0000978; F:GO:0000981	P:cell differentiation; P:positive regulation of transcription by RNA polymerase II; F:RNA polymerase II cis-regulatory region sequence-specific DNA binding; F:DNA-binding transcription factor activity, RNA polymerase II-specific						[BLASTED, MAPPED, ANNOTATED]	NP_731904	NK7.1, isoform B	1411	ref|NP_731904.1|NK7.1, isoform B [Drosophila melanogaster]	1.72e-09	65.1515	60.8474	66
4d	XM_032939941.1	229	15822	0.0185748	linear	2	0.00134161	NA	9.51226	NA	NA	0.075306	L.inc	inc	9.51226	0.134161	NA	NA	56.131	NA	31.6631	Inf	Inf	Inf	1000	28421	XM_032939941	transmembrane 7 superfamily member 3-like	2118	20	0	62.55	1	C:GO:0016021	C:integral component of membrane			IPR025256 (PFAM); mobidb-lite (MOBIDB_LITE); IPR042502 (PANTHER)	no GO terms	no GO terms	[INTERPRO, BLASTED, MAPPED, ANNOTATED]			2118	No Blast Hit	NA	NA	NA	NA
4d	XM_032939958.1	172	16460	0.00862898	linear	2	0.00134316	NA	13.9978	NA	NA	0.061074	L.inc	inc	13.9978	0.134316	NA	NA	45.4703	NA	27.0143	82.7857	Inf	Inf	1000	28438	XM_032939958	extensin-2-like	1656	2	2.77e-52	96.67	NA					IPR026075 (PANTHER); PTHR23263:SF124 (PANTHER); PTHR23263:SF124 (PANTHER); IPR026075 (PANTHER)	no GO terms	no GO terms	[INTERPRO, BLASTED]			1656	No Blast Hit	NA	NA	NA	NA
4d	XM_032939987.1	38	11740	3.37781e-07	linear	2	0.00218346	NA	13.9618	NA	NA	0.064658	L.inc	inc	13.9618	0.218346	NA	NA	29.6126	NA	19.6468	42.7586	Inf	Inf	1000	28467	XM_032939987	putative Salivary glue protein Sgs-4	1866	20	4.97e-45	71.14	2	C:GO:0016020; C:GO:0016021	C:membrane; C:integral component of membrane			IPR026075 (PANTHER); PTHR23263:SF124 (PANTHER); IPR026075 (PANTHER); IPR026075 (PANTHER); PTHR23263:SF124 (PANTHER); PTHR23263:SF124 (PANTHER); PTHR23263:SF124 (PANTHER); IPR026075 (PANTHER)	no GO terms	no GO terms	[INTERPRO, BLASTED, MAPPED]			1866	No Blast Hit	NA	NA	NA	NA
4d	XM_032939993.1	11	4505	2.21996e-19	Hill	4	1.29977	7.33717	6.25406	28.9601	NA	0.166614	H.inc	inc	6.25406	0.90279	NA	NA	7.80089	36.8219	1.97419	18.3202	20.9624	57.9934	893	28473	XM_032939993	uncharacterized protein LOC116932193	1490	5	0	89.9	NA					mobidb-lite (MOBIDB_LITE); mobidb-lite (MOBIDB_LITE); mobidb-lite (MOBIDB_LITE); mobidb-lite (MOBIDB_LITE); mobidb-lite (MOBIDB_LITE); mobidb-lite (MOBIDB_LITE); mobidb-lite (MOBIDB_LITE); mobidb-lite (MOBIDB_LITE)	no GO terms	no GO terms	[INTERPRO, BLASTED]			1490	No Blast Hit	NA	NA	NA	NA
4d	XM_032940020.1	68	6846	5.0736e-05	linear	2	0.00322201	NA	10.5746	NA	NA	0.121495	L.inc	inc	10.5746	0.322201	NA	NA	37.7077	NA	23.15	61.4931	Inf	Inf	1000	28500	XM_032940020	adhesive plaque matrix protein-like	1022	20	1.23e-29	82.56	1	C:GO:0016021	C:integral component of membrane			no IPS match	no IPS match	no IPS match	[INTERPRO, BLASTED, MAPPED, ANNOTATED]			1022	No Blast Hit	NA	NA	NA	NA
4d	XM_032940275.1	79	4845	0.000308406	Hill	4	3.39041	8.38031	8.20354	6.53523	NA	0.0673229	H.inc	inc	8.20354	0.176751	NA	NA	5.66261	NA	0.928856	9.37097	Inf	Inf	700	486	XM_032940275	Protein FAM60A	1619	20	1.18e-138	60.97	2	P:GO:0030336; C:GO:0016580	P:negative regulation of cell migration; C:Sin3 complex			IPR026065 (PFAM); mobidb-lite (MOBIDB_LITE); mobidb-lite (MOBIDB_LITE); mobidb-lite (MOBIDB_LITE); IPR026065 (PANTHER); PTHR13422:SF12 (PANTHER)	no GO terms	no GO terms	[INTERPRO, BLASTED, MAPPED, ANNOTATED]	NP_001096882	uncharacterized protein Dmel_CG44774, isoform E	1619	ref|NP_001096882.1|uncharacterized protein Dmel_CG44774, isoform E [Drosophila melanogaster]	1.29e-32	82.9268	132.88	82
4d	XM_032940429.1	2	6288	3.22093e-46	linear	2	0.0133461	NA	7.79224	NA	NA	0.129451	L.inc	inc	7.79224	1.33461	NA	NA	9.6996	58.3861	7.02539	11.5909	52.6471	64.8023	1000	28908	XM_032940429	putative Facilitated trehalose transporter Tret1	1785	20	0	57.71	1	C:GO:0016021	C:integral component of membrane			mobidb-lite (MOBIDB_LITE); mobidb-lite (MOBIDB_LITE); mobidb-lite (MOBIDB_LITE); mobidb-lite (MOBIDB_LITE); mobidb-lite (MOBIDB_LITE); mobidb-lite (MOBIDB_LITE); mobidb-lite (MOBIDB_LITE); mobidb-lite (MOBIDB_LITE); mobidb-lite (MOBIDB_LITE); mobidb-lite (MOBIDB_LITE)	no GO terms	no GO terms	[INTERPRO, BLASTED, MAPPED, ANNOTATED]			1785	No Blast Hit	NA	NA	NA	NA
4d	XM_032940567.1	13	12425	3.40532e-17	linear	2	0.00357919	NA	13.1487	NA	NA	0.067642	L.inc	inc	13.1487	0.357919	NA	NA	18.8987	NA	13.2395	24.04	Inf	Inf	1000	29045	XM_032940567	extensin-2-like	1603	20	7.83e-80	71.84	NA					IPR026075 (PANTHER); IPR026075 (PANTHER); PTHR23263:SF124 (PANTHER); PTHR23263:SF124 (PANTHER); PTHR23263:SF124 (PANTHER); IPR026075 (PANTHER)	no GO terms	no GO terms	[INTERPRO, BLASTED]			1603	No Blast Hit	NA	NA	NA	NA
4d	XM_032940568.1	22	11736	1.04573e-10	linear	2	0.0033016	NA	10.3836	NA	NA	0.0765372	L.inc	inc	10.3836	0.33016	NA	NA	23.1819	NA	15.039	31.1224	Inf	Inf	1000	19250	XM_032940568	Uncharacterized protein APZ42_005325	1300	16	1.92e-28	84.62	1	C:GO:0016021	C:integral component of membrane			mobidb-lite (MOBIDB_LITE); mobidb-lite (MOBIDB_LITE); mobidb-lite (MOBIDB_LITE); mobidb-lite (MOBIDB_LITE); mobidb-lite (MOBIDB_LITE)	no GO terms	no GO terms	[INTERPRO, BLASTED, MAPPED, ANNOTATED]			1300	No Blast Hit	NA	NA	NA	NA
4d	XM_032940729.1	148	16320	0.00480256	linear	2	0.00110012	NA	11.5343	NA	NA	0.0483175	L.inc	inc	11.5343	0.110012	NA	NA	43.9203	NA	27.0295	84.2518	Inf	Inf	1000	10151	XM_032940729	protein charybde-like	1685	20	2.03e-101	62.81	4	P:GO:0006915; P:GO:0009968; P:GO:0032006; C:GO:0005737	P:apoptotic process; P:negative regulation of signal transduction; P:regulation of TOR signaling; C:cytoplasm			IPR038281 (G3DSA:1.10.490.GENE3D); IPR012918 (PFAM); IPR012918 (PANTHER); PTHR12478:SF16 (PANTHER)	P:GO:0009968; C:GO:0005737	P:negative regulation of signal transduction; C:cytoplasm	[INTERPRO, BLASTED, MAPPED, ANNOTATED]	NP_001287034	charybde, isoform E	1685	ref|NP_001287034.1|charybde, isoform E [Drosophila melanogaster]	1.34e-20	63.0631	91.6633	111
4d	XM_032940737.1	31	20197	7.89446e-08	Hill	4	10.9537	10.3159	10.018	35.0026	NA	0.0780319	H.inc	inc	10.018	0.297876	NA	NA	31.8443	NA	8.43928	35.135	Inf	Inf	553	3034	XM_032940737	transmembrane and TPR repeat-containing protein 2-like	3686	20	0	77.98	2	F:GO:0005515; C:GO:0016021	F:protein binding; C:integral component of membrane			IPR011990 (G3DSA:1.25.40.GENE3D); IPR011990 (G3DSA:1.25.40.GENE3D); PF13432 (PFAM); IPR013618 (PFAM); PF13424 (PFAM); IPR001440 (PFAM); IPR011990 (G3DSA:1.25.40.GENE3D); IPR019734 (PFAM); PTHR44216 (PANTHER); PTHR44216:SF3 (PANTHER); IPR019734 (PROSITE_PROFILES); IPR019734 (PROSITE_PROFILES); IPR019734 (PROSITE_PROFILES); IPR019734 (PROSITE_PROFILES); IPR019734 (PROSITE_PROFILES); IPR019734 (PROS…	F:GO:0005515	F:protein binding	[INTERPRO, BLASTED, MAPPED, ANNOTATED]	NP_001097048	transmembrane and tetratricopeptide repeat containing 3, isoform B	3686	ref|NP_001097048.2|uncharacterized protein Dmel_CG4341, isoform C [Drosophila melanogaster]	3.61e-103	58.9958	348.977	478
4d	XM_032941024.1	25	11006	2.33e-09	linear	2	0.00307396	NA	9.58405	NA	NA	0.0846309	L.inc	inc	9.58405	0.307396	NA	NA	27.5315	NA	17.8638	38.677	Inf	Inf	1000	19706	XM_032941024	extensin-2-like	2183	20	3.71e-103	75.47	1	C:GO:0016021	C:integral component of membrane			PF02389 (PFAM); PTHR23263:SF124 (PANTHER); PTHR23263:SF124 (PANTHER); PTHR23263:SF124 (PANTHER); IPR026075 (PANTHER); IPR026075 (PANTHER)	no GO terms	no GO terms	[INTERPRO, BLASTED, MAPPED, ANNOTATED]			2183	No Blast Hit	NA	NA	NA	NA
4d	XM_032941227.1	24	23079	2.22659e-09	linear	2	0.00343326	NA	10.2086	NA	NA	0.104543	L.inc	inc	10.2086	0.343326	NA	NA	30.45	NA	20.1475	43.4578	Inf	Inf	1000	19908	XM_032941227	extensin-2-like	636	20	1.74e-66	75.33	1	C:GO:0016021	C:integral component of membrane			IPR026075 (PANTHER); IPR026075 (PANTHER); PTHR23263:SF124 (PANTHER)	no GO terms	no GO terms	[INTERPRO, BLASTED, MAPPED, ANNOTATED]			636	No Blast Hit	NA	NA	NA	NA
4d	XM_032941235.1	99	3046	0.000723954	linear	2	0.00285976	NA	7.42046	NA	NA	0.114762	L.inc	inc	7.42046	0.285976	NA	NA	40.13	NA	24.8554	68.6723	Inf	Inf	1000	3033	XM_032941235	transmembrane and TPR repeat-containing protein 2-like	738	20	1.11e-72	87.33	3	F:GO:0005515; F:GO:0016740; C:GO:0016021	F:protein binding; F:transferase activity; C:integral component of membrane			PF13432 (PFAM); IPR011990 (G3DSA:1.25.40.GENE3D); IPR011990 (G3DSA:1.25.40.GENE3D); PTHR44216:SF3 (PANTHER); PTHR44216 (PANTHER); IPR019734 (PROSITE_PROFILES); IPR013026 (PROSITE_PROFILES); IPR019734 (PROSITE_PROFILES); IPR019734 (PROSITE_PROFILES); IPR011990 (SUPERFAMILY)	F:GO:0005515	F:protein binding	[INTERPRO, BLASTED, MAPPED, ANNOTATED]	NP_608558	uncharacterized protein Dmel_CG4341, isoform A	738	ref|NP_608558.1|uncharacterized protein Dmel_CG4341, isoform A [Drosophila melanogaster]	1.55e-21	62.7273	93.9745	110
4d	XM_032941318.1	72	16683	0.000106591	linear	2	0.00398853	NA	4.61392	NA	NA	0.12966	L.inc	inc	4.61392	0.398853	NA	NA	32.5082	NA	19.9283	50.4047	87.3002	Inf	1000	19999	XM_032941318	uncharacterized protein LOC116933571, partial	662	5	1.52e-108	89.83	NA					mobidb-lite (MOBIDB_LITE); mobidb-lite (MOBIDB_LITE); mobidb-lite (MOBIDB_LITE); mobidb-lite (MOBIDB_LITE); mobidb-lite (MOBIDB_LITE)	no GO terms	no GO terms	[INTERPRO, BLASTED]			662	No Blast Hit	NA	NA	NA	NA
4d	XM_032941319.1	87	15972	0.000426135	linear	2	0.00133933	NA	12.792	NA	NA	0.0520582	L.inc	inc	12.792	0.133933	NA	NA	38.8689	NA	24.6188	60.9758	Inf	Inf	1000	29793	XM_032941319	extensin-2-like	2102	20	5.66e-148	57.42	NA					IPR026075 (PANTHER); PTHR23263:SF124 (PANTHER); PTHR23263:SF124 (PANTHER); IPR026075 (PANTHER)	no GO terms	no GO terms	[INTERPRO, BLASTED]			2102	No Blast Hit	NA	NA	NA	NA
4d	XM_032941320.1	33	24	9.00406e-08	Hill	4	1.09283	5.04639	4.48613	39.0976	NA	0.110801	H.inc	inc	4.48613	0.412461	NA	NA	10.8558	NA	1.75573	27.069	60.6122	Inf	522	29794	XM_032941320	uncharacterized protein LOC116933573, partial	682	5	9.23e-109	89.58	NA					mobidb-lite (MOBIDB_LITE); mobidb-lite (MOBIDB_LITE); mobidb-lite (MOBIDB_LITE); mobidb-lite (MOBIDB_LITE); mobidb-lite (MOBIDB_LITE)	no GO terms	no GO terms	[INTERPRO, BLASTED]			682	No Blast Hit	NA	NA	NA	NA
4d	XM_032941637.1	16	8233	6.11398e-13	linear	2	0.00405246	NA	8.23428	NA	NA	0.0755072	L.inc	inc	8.23428	0.405246	NA	NA	18.6324	NA	12.8576	23.5295	Inf	Inf	1000	6518	XM_032941637	uncharacterized transmembrane protein DDB_G0289901-like	4347	20	0	74.79	NA					mobidb-lite (MOBIDB_LITE); mobidb-lite (MOBIDB_LITE); mobidb-lite (MOBIDB_LITE); mobidb-lite (MOBIDB_LITE); mobidb-lite (MOBIDB_LITE); mobidb-lite (MOBIDB_LITE); PTHR22198 (PANTHER)	no GO terms	no GO terms	[INTERPRO, BLASTED]	NP_001286340	uncharacterized protein Dmel_CG42700, isoform J	4347	ref|NP_001286340.1|uncharacterized protein Dmel_CG42700, isoform J [Drosophila melanogaster]	1.62e-84	68.8172	282.337	279
4d	XM_032942033.1	30	20784	3.83318e-08	linear	2	0.00223818	NA	11.8995	NA	NA	0.0610527	L.inc	inc	11.8995	0.223818	NA	NA	27.2778	NA	17.5553	38.747	Inf	Inf	1000	20702	XM_032942033	Uncharacterized protein APZ42_000675	2097	2	2.47e-18	88.67	NA					mobidb-lite (MOBIDB_LITE); mobidb-lite (MOBIDB_LITE)	no GO terms	no GO terms	[INTERPRO, BLASTED]			2097	No Blast Hit	NA	NA	NA	NA
4d	XM_032942168.1	73	19460	0.000130223	linear	2	0.00188488	NA	12.035	NA	NA	0.0630044	L.inc	inc	12.035	0.188488	NA	NA	33.4262	NA	20.9602	50.8075	Inf	Inf	1000	20836	XM_032942168	Uncharacterized protein APZ42_006529	1793	13	4.95e-42	88.61	1	C:GO:0016021	C:integral component of membrane			mobidb-lite (MOBIDB_LITE); mobidb-lite (MOBIDB_LITE)	no GO terms	no GO terms	[INTERPRO, BLASTED, MAPPED, ANNOTATED]			1793	No Blast Hit	NA	NA	NA	NA
4d	XM_032942170.1	46	3358	1.79353e-06	linear	2	0.00186656	NA	11.4362	NA	NA	0.0517043	L.inc	inc	11.4362	0.186656	NA	NA	27.7004	NA	18.1274	38.3059	Inf	Inf	1000	20838	XM_032942170	extensin-2-like, partial	523	5	4.25e-28	86.46	4	P:GO:0015074; F:GO:0003676; F:GO:0008270; C:GO:0016021	P:DNA integration; F:nucleic acid binding; F:zinc ion binding; C:integral component of membrane			IPR026075 (PANTHER); PTHR23263:SF124 (PANTHER)	no GO terms	no GO terms	[INTERPRO, BLASTED, MAPPED, ANNOTATED]			523	No Blast Hit	NA	NA	NA	NA
4d	XM_032942503.1	233	16264	0.0189639	exponential	3	-0.0741799	NA	12.5883	-7.10872	NA	0.0403995	E.inc.concave	inc	12.5883	0.0741798	NA	NA	5.59181	NA	1.19109	52.2608	Inf	Inf	861	15217	XM_032942503	Phosphoglycerate mutase 1	1417	20	0	90.04	3	P:GO:0006096; F:GO:0004082; F:GO:0004619	P:glycolytic process; F:bisphosphoglycerate mutase activity; F:phosphoglycerate mutase activity	EC:5.4.2.1; EC:5.4.2.4	Intramolecular transferases; Bisphosphoglycerate mutase	IPR005952 (TIGRFAM); IPR013078 (PFAM); IPR029033 (G3DSA:3.40.50.GENE3D); PTHR11931:SF8 (PANTHER); IPR005952 (PANTHER); IPR001345 (PROSITE_PATTERNS); IPR005952 (HAMAP); IPR013078 (CDD); IPR029033 (SUPERFAMILY)	P:GO:0006096; F:GO:0003824; F:GO:0004619; F:GO:0016868	P:glycolytic process; F:catalytic activity; F:phosphoglycerate mutase activity; F:intramolecular transferase activity, phosphotransferases	[INTERPRO, BLASTED, MAPPED, ANNOTATED]	NP_524546	phosphoglyceromutase 78, isoform A	1417	ref|NP_524546.2|phosphoglyceromutase 78, isoform A [Drosophila melanogaster]	6.1e-140	87.6494	402.519	251
4d	XM_032942590.1	182	14037	0.0108072	linear	2	0.00139627	NA	9.25679	NA	NA	0.0588627	L.inc	inc	9.25679	0.139627	NA	NA	42.1569	NA	25.671	73.9511	Inf	Inf	1000	15042	XM_032942590	max-like protein X	1116	20	7.53e-157	82.85	4	P:GO:0006357; F:GO:0003700; F:GO:0008134; F:GO:0046983	P:regulation of transcription by RNA polymerase II; F:DNA-binding transcription factor activity; F:transcription factor binding; F:protein dimerization activity			IPR011598 (PFAM); IPR036638 (G3DSA:4.10.280.GENE3D); mobidb-lite (MOBIDB_LITE); mobidb-lite (MOBIDB_LITE); mobidb-lite (MOBIDB_LITE); mobidb-lite (MOBIDB_LITE); IPR032647 (PTHR15741:PANTHER); PTHR15741 (PANTHER); IPR011598 (PROSITE_PROFILES); IPR011598 (CDD); IPR036638 (SUPERFAMILY)	P:GO:0006355; F:GO:0008134; F:GO:0046983	P:regulation of transcription, DNA-templated; F:transcription factor binding; F:protein dimerization activity	[INTERPRO, BLASTED, MAPPED, ANNOTATED]	NP_651556	bigmax	1116	ref|NP_651556.2|bigmax [Drosophila melanogaster]	3.39e-57	72.8324	187.578	173
4d	XM_032942633.1	27	18299	2.13346e-08	linear	2	0.00218707	NA	12.239	NA	NA	0.063964	L.inc	inc	12.239	0.218707	NA	NA	29.2464	NA	17.4506	45.5356	Inf	Inf	1000	31105	XM_032942633	extensin-2-like	3097	20	1.55e-74	75.32	1	C:GO:0016021	C:integral component of membrane			PTHR23263:SF124 (PANTHER); IPR026075 (PANTHER); IPR026075 (PANTHER); PTHR23263:SF124 (PANTHER); IPR026075 (PANTHER); IPR026075 (PANTHER); IPR026075 (PANTHER); PTHR23263:SF124 (PANTHER); PTHR23263:SF124 (PANTHER)	no GO terms	no GO terms	[INTERPRO, BLASTED, MAPPED, ANNOTATED]			3097	No Blast Hit	NA	NA	NA	NA
4d	XM_032942722.1	21	12506	8.04649e-11	linear	2	0.00189913	NA	13.2743	NA	NA	0.0534028	L.inc	inc	13.2743	0.189913	NA	NA	28.1196	NA	18.6055	41.0178	Inf	Inf	1000	21384	XM_032942722	extensin-2-like	1867	20	9.96e-34	82.14	1	C:GO:0016021	C:integral component of membrane			mobidb-lite (MOBIDB_LITE); mobidb-lite (MOBIDB_LITE)	no GO terms	no GO terms	[INTERPRO, BLASTED, MAPPED, ANNOTATED]			1867	No Blast Hit	NA	NA	NA	NA
4d	XM_032942899.1	349	18357	0.0460507	Hill	4	3.15204	10.6869	10.5887	0.715938	NA	0.055159	H.inc	inc	10.5887	0.0982629	NA	NA	0.7742	NA	0.218257	4.50907	Inf	Inf	554	21561	XM_032942899	protein FAR1-RELATED SEQUENCE 5-like	1852	20	0	70.92	3	P:GO:0006508; F:GO:0008234; F:GO:0008270	P:proteolysis; F:cysteine-type peptidase activity; F:zinc ion binding			IPR013083 (G3DSA:3.30.40.GENE3D); IPR003653 (PFAM); G3DSA:3.40.395.10 (GENE3D); PTHR34718 (PANTHER); IPR007527 (PROSITE_PROFILES); IPR011011 (SUPERFAMILY); IPR038765 (SUPERFAMILY)	P:GO:0006508; F:GO:0008234; F:GO:0008270	P:proteolysis; F:cysteine-type peptidase activity; F:zinc ion binding	[INTERPRO, BLASTED, MAPPED, ANNOTATED]			1852	No Blast Hit	NA	NA	NA	NA
4d	XM_032942980.1	312	18130	0.0382254	linear	2	0.00114282	NA	9.32721	NA	NA	0.0760211	L.inc	inc	9.32721	0.114282	NA	NA	66.5206	NA	33.9926	Inf	Inf	Inf	1000	21642	XM_032942980	glycosyltransferase 8 domain-containing protein 1-like	1324	14	0	61.95	2	F:GO:0016757; C:GO:0016021	F:transferase activity, transferring glycosyl groups; C:integral component of membrane			IPR029044 (G3DSA:3.90.550.GENE3D); IPR002495 (PFAM); PTHR13778:SF3 (PANTHER); PTHR13778 (PANTHER); IPR029044 (SUPERFAMILY)	F:GO:0016757	F:transferase activity, transferring glycosyl groups	[INTERPRO, BLASTED, MAPPED, ANNOTATED]			1324	No Blast Hit	NA	NA	NA	NA
4d	XM_032943008.1	18	5271	3.19955e-12	linear	2	0.00223431	NA	13.8045	NA	NA	0.0539762	L.inc	inc	13.8045	0.223431	NA	NA	24.1579	NA	16.5758	32.873	Inf	Inf	1000	21670	XM_032943008	Uncharacterized protein APZ42_012001, partial	1798	13	2.93e-35	94.07	1	C:GO:0016020	C:membrane			no IPS match	no IPS match	no IPS match	[INTERPRO, BLASTED, MAPPED, ANNOTATED]			1798	No Blast Hit	NA	NA	NA	NA
4d	XM_032943868.1	290	3947	0.0313967	exponential	3	0.00173538	NA	10.5844	21.0971	NA	0.0877791	E.inc.convex	inc	10.5844	0.196851	NA	NA	83.1894	NA	36.3514	90.9886	Inf	Inf	525	5464	XM_032943868	Lysosomal Pro-X carboxypeptidase	2086	20	0	78.62	3	P:GO:0006508; F:GO:0008236; F:GO:0008239	P:proteolysis; F:serine-type peptidase activity; F:dipeptidyl-peptidase activity	EC:3.4.11; EC:3.4.11.21; EC:3.4.14.4; EC:3.4.11.6; EC:3.4.11.5; EC:3.4.11.9; EC:3.4.14.11	Acting on peptide bonds (peptidases); Aspartyl aminopeptidase; Dipeptidyl-peptidase III; Aminopeptidase B; Prolyl aminopeptidase; Xaa-Pro aminopeptidase; Xaa-Pro dipeptidyl-peptidase	IPR042269 (G3DSA:1.20.120.GENE3D); IPR008758 (PFAM); IPR029058 (G3DSA:3.40.50.GENE3D); PTHR11010:SF38 (PANTHER); PTHR11010 (PANTHER); IPR029058 (SUPERFAMILY)	P:GO:0006508; F:GO:0008236	P:proteolysis; F:serine-type peptidase activity	[INTERPRO, BLASTED, MAPPED, ANNOTATED]	NP_610037	uncharacterized protein Dmel_CG2493, isoform A	2086	ref|NP_610037.1|uncharacterized protein Dmel_CG2493, isoform A [Drosophila melanogaster]	2.99e-151	67.706	447.973	449
4d	XM_032943869.1	107	4104	0.00106836	linear	2	0.00113587	NA	10.4588	NA	NA	0.0417526	L.inc	inc	10.4588	0.113587	NA	NA	36.7583	NA	21.7574	59.573	Inf	Inf	1000	6156	XM_032943869	mitochondrial amidoxime-reducing component 1-like	1426	20	0	67.39	4	F:GO:0003824; F:GO:0030151; F:GO:0030170; C:GO:0016021	F:catalytic activity; F:molybdenum ion binding; F:pyridoxal phosphate binding; C:integral component of membrane			IPR005302 (PFAM); IPR005303 (PFAM); PTHR14237:SF30 (PANTHER); PTHR14237 (PANTHER); IPR005302 (PROSITE_PROFILES); IPR011037 (SUPERFAMILY); SSF141673 (SUPERFAMILY)	F:GO:0003824; F:GO:0030151; F:GO:0030170	F:catalytic activity; F:molybdenum ion binding; F:pyridoxal phosphate binding	[INTERPRO, BLASTED, MAPPED, ANNOTATED]	NP_610523	mitochondrial amidoxime reducing component	1426	ref|NP_610523.2|mitochondrial amidoxime reducing component [Drosophila melanogaster]	2.1e-62	55.8824	206.838	306
4d	XM_032943899.1	45	21641	1.31966e-06	linear	2	0.00342339	NA	11.183	NA	NA	0.125274	L.inc	inc	11.183	0.342339	NA	NA	36.5936	NA	22.4825	56.6142	Inf	Inf	1000	7912	XM_032943899	carbonyl reductase [NADPH] 1-like	1217	20	0	78.86	2	P:GO:0055114; F:GO:0016491	P:oxidation-reduction process; F:oxidoreductase activity			IPR002347 (PRINTS); IPR002347 (PRINTS); IPR002347 (PFAM); G3DSA:3.40.50.720 (GENE3D); PTHR43963:SF4 (PANTHER); PTHR43963 (PANTHER); cd05324 (CDD); IPR036291 (SUPERFAMILY)	no GO terms	no GO terms	[INTERPRO, BLASTED, MAPPED]	NP_725952	carbonyl reductase, isoform A	1217	ref|NP_725952.1|carbonyl reductase, isoform A [Drosophila melanogaster]	1.45e-14	43.75	75.0998	256
4d	XM_032943924.1	4	13707	2.39315e-26	linear	2	0.00978406	NA	8.93835	NA	NA	0.16412	L.inc	inc	8.93835	0.978406	NA	NA	16.7742	91.3562	10.1756	22.9077	76.8963	Inf	1000	25853	XM_032943924	uncharacterized protein LOC116936761	672	2	2.08e-106	94.24	NA					no IPS match	no IPS match	no IPS match	[INTERPRO, BLASTED]			672	No Blast Hit	NA	NA	NA	NA
4d	XM_032920519.1	367	4657	0.0481646	log-Gauss-probit	4	2.35869	14.89	14.89	4.95925	-0.0711134	0.0361689	lGP.U	U	14.89	0.0711134	4.95925	14.8189	0.319356	NA	0.00424057	3.87823	Inf	Inf	918	42	XM_032920519	60S ribosomal protein L22-like	1770	20	1.02e-48	84.22	4	P:GO:0002181; F:GO:0003723; F:GO:0003735; C:GO:0005840	P:cytoplasmic translation; F:RNA binding; F:structural constituent of ribosome; C:ribosome			IPR038526 (G3DSA:3.30.1360.GENE3D); IPR002671 (PFAM); mobidb-lite (MOBIDB_LITE); mobidb-lite (MOBIDB_LITE); mobidb-lite (MOBIDB_LITE); mobidb-lite (MOBIDB_LITE); IPR002671 (PANTHER); PTHR10064:SF0 (PANTHER)	P:GO:0006412; F:GO:0003735; C:GO:0005840	P:translation; F:structural constituent of ribosome; C:ribosome	[INTERPRO, BLASTED, MAPPED, ANNOTATED]	NP_477134	ribosomal protein L22	1770	ref|NP_477134.1|ribosomal protein L22 [Drosophila melanogaster]	4.47e-24	81.3725	103.219	102
4d	XM_032921817.1	277	10081	0.026218	log-Gauss-probit	4	2.92177	13.0641	13.0641	2.45612	-0.102264	0.0538846	lGP.U	U	13.0641	0.102264	2.45612	12.9618	0.0899174	NA	0.000116713	1.9056	Inf	Inf	787	10731	XM_032921817	Serine proteinase stubble	2790	20	0	63.4	3	P:GO:0006508; F:GO:0004252; C:GO:0005615	P:proteolysis; F:serine-type endopeptidase activity; C:extracellular space	EC:3.4.21.73; EC:3.4.24.7; EC:3.4.21.71; EC:3.4.24.3; EC:3.4.21.34; EC:3.4.21.78; EC:3.4.21.75; EC:3.4.21.26; EC:3.4.21.27; EC:3.4.21.68; EC:3.4.21.69; EC:3.4.24.34; EC:3.4.21.41; EC:3.4.21.83; EC:3.4.21.88; EC:3.4.21.45; EC:3.4.21.89; EC:3.4.21.42; EC:3.4.19.1; EC:3.4.21.43; EC:3.4.21.87; EC:3.4.21.38; EC:3.4.21.35; EC:3.4.21.79; EC:3.4.21.36; EC:3.4.21.102; EC:3.4.21.39; EC:3.4.21; EC:3.4.21.4;…	U-plasminogen activator; Interstitial collagenase; Pancreatic elastase II; Microbial collagenase; Plasma kallikrein; Granzyme A; Furin; Prolyl oligopeptidase; Coagulation factor XIa; T-plasminogen activator; Protein C (activated); Neutrophil collagenase; Complement subcomponent C1r; Oligopeptidase B; Repressor LexA; Complement factor I; Signal peptidase I; Complement subcomponent C1s; Acylaminoac…	IPR001314 (PRINTS); IPR043504 (G3DSA:2.40.10.GENE3D); IPR001254 (PFAM); mobidb-lite (MOBIDB_LITE); mobidb-lite (MOBIDB_LITE); mobidb-lite (MOBIDB_LITE); mobidb-lite (MOBIDB_LITE); mobidb-lite (MOBIDB_LITE); PTHR24256 (PANTHER); PTHR24256:SF462 (PANTHER); IPR001254 (PROSITE_PROFILES); IPR001254 (CDD); IPR009003 (SUPERFAMILY)	P:GO:0006508; F:GO:0004252	P:proteolysis; F:serine-type endopeptidase activity	[INTERPRO, BLASTED, MAPPED, ANNOTATED]	NP_648878	serine protease homolog 93	2790	ref|NP_648878.1|uncharacterized protein Dmel_CG4998, isoform A [Drosophila melanogaster]	1.04e-55	57.5342	208.764	292
4d	XM_032921847.1	67	19804	4.93365e-05	Gauss-probit	4	18.6612	15.5614	15.5614	23.1881	-2.26636	0.531298	GP.U	U	14.5141	2.26589	23.1881	13.295	7.31687	NA	3.74246	57.8478	10.8717	Inf	964	10107	XM_032921847	vitellogenin fused with superoxide dismutase	6815	20	0	70.3	6	P:GO:0006869; P:GO:0019430; F:GO:0004784; F:GO:0005319; F:GO:0005507; C:GO:0005615	P:lipid transport; P:removal of superoxide radicals; F:superoxide dismutase activity; F:lipid transporter activity; F:copper ion binding; C:extracellular space	EC:1.15.1.1	Superoxide dismutase	IPR001424 (PRINTS); IPR011030 (G3DSA:1.25.10.GENE3D); IPR001846 (PFAM); IPR015255 (PFAM); IPR015816 (G3DSA:2.30.230.GENE3D); IPR001424 (PFAM); IPR001747 (PFAM); IPR036423 (G3DSA:2.60.40.GENE3D); mobidb-lite (MOBIDB_LITE); mobidb-lite (MOBIDB_LITE); mobidb-lite (MOBIDB_LITE); mobidb-lite (MOBIDB_LITE); IPR024134 (PANTHER); PTHR10003:SF67 (PANTHER); IPR001846 (PROSITE_PROFILES); IPR001747 (PROSITE_…	P:GO:0006801; P:GO:0006869; F:GO:0005319; F:GO:0046872	P:superoxide metabolic process; P:lipid transport; F:lipid transporter activity; F:metal ion binding	[INTERPRO, BLASTED, MAPPED, ANNOTATED]	NP_476735	superoxide dismutase 1	6815	ref|NP_476735.1|superoxide dismutase 1 [Drosophila melanogaster]	1.37e-34	59.4771	131.339	153
4d	XM_032922125.1	262	15819	0.0243725	log-Gauss-probit	4	3.77386	12.4575	12.4575	15.7757	-0.091259	0.0406918	lGP.U	U	12.4575	0.091259	15.7757	12.3662	0.130292	NA	0.000278235	4.61671	Inf	Inf	624	18177	XM_032922125	60S ribosomal protein L15	835	20	8.42e-123	90.54	4	P:GO:0002181; F:GO:0003723; F:GO:0003735; C:GO:0005840	P:cytoplasmic translation; F:RNA binding; F:structural constituent of ribosome; C:ribosome			IPR024794 (G3DSA:3.40.1120.GENE3D); IPR000439 (PFAM); PTHR11847:SF23 (PANTHER); IPR000439 (PANTHER); IPR012678 (SUPERFAMILY)	P:GO:0006412; F:GO:0003735; C:GO:0005840	P:translation; F:structural constituent of ribosome; C:ribosome	[INTERPRO, BLASTED, MAPPED, ANNOTATED]	NP_001245398	ribosomal protein L15, isoform I	835	ref|NP_001245398.1|ribosomal protein L15, isoform I [Drosophila melanogaster]	2.04e-90	87.2549	267.314	204
4d	XM_032922318.1	295	5188	0.0340134	log-Gauss-probit	5	0.939204	10.5221	10.5867	1.52983	-0.127024	0.059973	lGP.U	U	10.5867	0.161881	1.85052	10.4248	0.446898	NA	0.112419	0.928914	Inf	Inf	871	15527	XM_032922318	probable rRNA-processing protein EBP2 homolog	1180	20	3.63e-149	69.08	5	P:GO:0006364; P:GO:0042273; C:GO:0005730; C:GO:0030687; C:GO:0034399	P:rRNA processing; P:ribosomal large subunit biogenesis; C:nucleolus; C:preribosome, large subunit precursor; C:nuclear periphery			IPR008610 (PFAM); mobidb-lite (MOBIDB_LITE); mobidb-lite (MOBIDB_LITE); mobidb-lite (MOBIDB_LITE); mobidb-lite (MOBIDB_LITE); IPR008610 (PANTHER)	no GO terms	no GO terms	[INTERPRO, BLASTED, MAPPED, ANNOTATED]	NP_651850	uncharacterized protein Dmel_CG1542	1180	ref|NP_651850.1|uncharacterized protein Dmel_CG1542 [Drosophila melanogaster]	2.42e-34	62.1739	129.798	230
4d	XM_032922452.1	223	13573	0.0170448	log-Gauss-probit	4	0.917031	10.8635	10.8635	1.56065	-0.108384	0.0416815	lGP.U	U	10.8635	0.108384	1.56065	10.7551	0.439227	NA	0.113402	0.742899	Inf	Inf	931	10641	XM_032922452	Protein FAM195A	1939	20	6.94e-90	65.5	NA					IPR029428 (PFAM); mobidb-lite (MOBIDB_LITE); mobidb-lite (MOBIDB_LITE)	no GO terms	no GO terms	[INTERPRO, BLASTED]	NP_648770	uncharacterized protein Dmel_CG7841, isoform A	1939	ref|NP_648770.1|uncharacterized protein Dmel_CG7841, isoform A [Drosophila melanogaster]	4.5e-26	49.1803	105.916	183
4d	XM_032922733.1	187	7410	0.0113206	log-Gauss-probit	4	1.9009	12.0513	12.0513	3.53103	-0.115091	0.052416	lGP.U	U	12.0513	0.115091	3.53103	11.9363	0.325457	NA	0.0213379	1.62618	Inf	Inf	946	10774	XM_032922733	failed axon connections isoform X2	2501	20	0	82.48	NA					G3DSA:1.20.1050.10 (GENE3D); IPR033468 (PFAM); IPR012336 (PFAM); IPR040079 (mobidb-MOBIDB_LITE); mobidb-lite (MOBIDB_LITE); mobidb-lite (MOBIDB_LITE); mobidb-lite (MOBIDB_LITE); mobidb-lite (MOBIDB_LITE); mobidb-lite (MOBIDB_LITE); PTHR12289:SF35 (PANTHER); PTHR12289 (PANTHER); cd03193 (CDD); cd03080 (CDD); IPR036249 (SUPERFAMILY); IPR036282 (SUPERFAMILY)	no GO terms	no GO terms	[INTERPRO, BLASTED]	NP_001014587	failed axon connections, isoform C	2501	ref|NP_001014587.1|failed axon connections, isoform C [Drosophila melanogaster]	2.01e-107	78.7072	337.035	263
4d	XM_032922873.1	236	8899	0.0195481	log-Gauss-probit	5	0.826762	9.08428	9.1802	1.39592	-0.175243	0.0641761	lGP.U	U	9.1802	0.227365	1.67211	8.95283	0.406888	NA	0.161804	0.695917	Inf	Inf	886	12866	XM_032922873	Huntingtin-interacting protein K	495	20	9.27e-62	78.94	2	P:GO:0043066; P:GO:0050821	P:negative regulation of apoptotic process; P:protein stabilization			PF19026 (PFAM); mobidb-lite (MOBIDB_LITE); PTHR31184 (PANTHER); IPR038922 (CDD)	no GO terms	no GO terms	[INTERPRO, BLASTED, MAPPED, ANNOTATED]	NP_650329	uncharacterized protein Dmel_CG9922, isoform A	495	ref|NP_650329.1|uncharacterized protein Dmel_CG9922, isoform A [Drosophila melanogaster]	3.6e-18	68.8073	76.2554	109
4d	XM_032923172.1	280	12054	0.0287143	log-Gauss-probit	4	2.41427	10.0557	10.0557	1.97983	-0.109835	0.0544582	lGP.U	U	10.0557	0.109835	1.97983	9.94589	0.11341	NA	0.000429508	1.08941	Inf	Inf	860	1366	XM_032923172	kinesin-like protein KIF2A isoform X1	2462	20	0	72.91	9	P:GO:0007018; F:GO:0003777; F:GO:0005524; F:GO:0008017; F:GO:0016887; C:GO:0005813; C:GO:0005819; C:GO:0005871; C:GO:0005874	P:microtubule-based movement; F:microtubule motor activity; F:ATP binding; F:microtubule binding; F:ATPase activity; C:centrosome; C:spindle; C:kinesin complex; C:microtubule	EC:3.6.1.3; EC:3.6.1.15	Adenosinetriphosphatase; Nucleoside-triphosphate phosphatase	IPR001752 (PRINTS); IPR036961 (G3DSA:3.40.850.GENE3D); IPR001752 (PFAM); mobidb-lite (MOBIDB_LITE); mobidb-lite (MOBIDB_LITE); mobidb-lite (MOBIDB_LITE); mobidb-lite (MOBIDB_LITE); mobidb-lite (MOBIDB_LITE); IPR027640 (PANTHER); PTHR24115:SF454 (PANTHER); IPR019821 (PROSITE_PATTERNS); IPR001752 (PROSITE_PROFILES); cd01367 (CDD); IPR027417 (SUPERFAMILY)	P:GO:0007018; F:GO:0003777; F:GO:0005524; F:GO:0008017	P:microtubule-based movement; F:microtubule motor activity; F:ATP binding; F:microtubule binding	[INTERPRO, BLASTED, MAPPED, ANNOTATED]	NP_727494	Kinesin-like protein at 10A, isoform E	2462	ref|NP_727494.1|Kinesin-like protein at 10A, isoform E [Drosophila melanogaster]	0	70.5024	646.351	617
4d	XM_032923507.1	49	2693	2.59386e-06	Gauss-probit	5	30.447	17.9482	24.4752	0	-4.19293	0.417367	GP.U	U	17.0187	1.69722	18.9083	16.2352	5.79504	NA	2.62593	52.6929	12.768	Inf	844	10105	XM_032923507	vitellogenin fused with superoxide dismutase	6827	20	0	92.38	6	P:GO:0006869; P:GO:0019430; F:GO:0004784; F:GO:0005319; F:GO:0005507; C:GO:0005615	P:lipid transport; P:removal of superoxide radicals; F:superoxide dismutase activity; F:lipid transporter activity; F:copper ion binding; C:extracellular space	EC:1.15.1.1	Superoxide dismutase	IPR011030 (G3DSA:1.25.10.GENE3D); IPR001747 (PFAM); IPR001846 (PFAM); IPR015255 (PFAM); IPR036423 (G3DSA:2.60.40.GENE3D); IPR001424 (PFAM); IPR015816 (G3DSA:2.30.230.GENE3D); PTHR23345:SF15 (PANTHER); PTHR23345:SF15 (PANTHER); PTHR23345 (PANTHER); PTHR23345 (PANTHER); IPR001747 (PROSITE_PROFILES); IPR001846 (PROSITE_PROFILES); PS51257 (PROSITE_PROFILES); IPR015819 (SUPERFAMILY); IPR011030 (SUPERF…	P:GO:0006801; P:GO:0006869; F:GO:0005319; F:GO:0046872	P:superoxide metabolic process; P:lipid transport; F:lipid transporter activity; F:metal ion binding	[INTERPRO, BLASTED, MAPPED, ANNOTATED]	NP_476735	superoxide dismutase 1	6827	ref|NP_476735.1|superoxide dismutase 1 [Drosophila melanogaster]	8.2e-14	49.0323	71.633	155
4d	XM_032923517.1	276	4971	0.026218	log-Gauss-probit	4	2.00087	13.1139	13.1139	5.84661	-0.16848	0.0760923	lGP.U	U	13.1139	0.16848	5.84661	12.9454	0.4691	NA	0.0335963	3.41624	Inf	Inf	947	15810	XM_032923517	Tissue factor pathway inhibitor	3839	20	0	55.02	4	P:GO:0010951; F:GO:0004867; F:GO:0005515; C:GO:0005615	P:negative regulation of endopeptidase activity; F:serine-type endopeptidase inhibitor activity; F:protein binding; C:extracellular space			IPR002223 (PRINTS); IPR036880 (G3DSA:4.10.410.GENE3D); IPR036880 (G3DSA:4.10.410.GENE3D); IPR036880 (G3DSA:4.10.410.GENE3D); IPR036880 (G3DSA:4.10.410.GENE3D); IPR036880 (G3DSA:4.10.410.GENE3D); IPR036880 (G3DSA:4.10.410.GENE3D); IPR036880 (G3DSA:4.10.410.GENE3D); IPR002223 (PFAM); IPR036880 (G3DSA:4.10.410.GENE3D); PTHR10083:SF322 (PANTHER); PTHR10083:SF322 (PANTHER); PTHR10083 (PANTHER); PTHR10…	F:GO:0004867; F:GO:0005515	F:serine-type endopeptidase inhibitor activity; F:protein binding	[INTERPRO, BLASTED, MAPPED, ANNOTATED]	NP_788751	papilin, isoform F	3839	ref|NP_788751.2|papilin, isoform F [Drosophila melanogaster]	4.17e-54	44.5736	209.534	516
4d	XM_032923731.1	168	4587	0.00740929	log-Gauss-probit	5	1.08032	12.0767	12.0168	1.817	-0.0968094	0.0488333	lGP.U	U	12.0168	0.129585	1.39172	11.947	0.611131	NA	0.0567594	22.5621	Inf	Inf	864	17247	XM_032923731	ATPase inhibitor mai-2, mitochondrial-like	523	20	2.67e-68	72.77	5	P:GO:0006783; P:GO:0032780; F:GO:0042030; F:GO:0051117; C:GO:0005739	P:heme biosynthetic process; P:negative regulation of ATPase activity; F:ATPase inhibitor activity; F:ATPase binding; C:mitochondrion			IPR007648 (PFAM); G3DSA:1.20.5.500 (GENE3D); PTHR23407 (PANTHER); PTHR23407:SF6 (PANTHER); SSF64602 (SUPERFAMILY)	P:GO:0032780; F:GO:0042030; C:GO:0005739	P:negative regulation of ATPase activity; F:ATPase inhibitor activity; C:mitochondrion	[INTERPRO, BLASTED, MAPPED, ANNOTATED]	NP_726315	uncharacterized protein Dmel_CG13551, isoform B	523	ref|NP_726315.1|uncharacterized protein Dmel_CG13551, isoform B [Drosophila melanogaster]	4.42e-11	65.0794	57.3806	63
4d	XM_032924274.1	56	16057	1.80877e-05	log-Gauss-probit	5	3.53906	12.6808	12.2618	50.5489	-0.216398	0.0270588	lGP.U	U	12.2618	0.0975173	3.28578	12.1934	0.0816639	NA	NA	NA	NA	NA	187	10501	XM_032924274	digestive cysteine proteinase 1	2068	20	0	80.46	4	P:GO:0051603; F:GO:0004197; C:GO:0005615; C:GO:0005764	P:proteolysis involved in cellular protein catabolic process; F:cysteine-type endopeptidase activity; C:extracellular space; C:lysosome	EC:3.4.22; EC:3.4.22.1; EC:3.4.99; EC:3.4.22.41; EC:3.4.22.40; EC:3.4.22.34; EC:3.4.22.8; EC:3.4.22.28; EC:3.4.22.16; EC:3.4.22.27; EC:3.4.22.38; EC:3.4.22.15; EC:3.4.22.14	Acting on peptide bonds (peptidases); Cathepsin B; Acting on peptide bonds (peptidases); Cathepsin F; Bleomycin hydrolase; Legumain; Clostripain; Picornain 3C; Cathepsin H; Cathepsin S; Cathepsin K; Cathepsin L; Actinidain	IPR000668 (PRINTS); IPR000668 (PFAM); G3DSA:3.90.70.10 (GENE3D); IPR013201 (PFAM); PTHR12411:SF575 (PANTHER); PTHR12411 (PANTHER); IPR025661 (PROSITE_PATTERNS); IPR025660 (PROSITE_PATTERNS); IPR000169 (PROSITE_PATTERNS); IPR039417 (CDD); IPR038765 (SUPERFAMILY)	P:GO:0006508; F:GO:0008234	P:proteolysis; F:cysteine-type peptidase activity	[INTERPRO, BLASTED, MAPPED, ANNOTATED]	NP_620470	cysteine proteinase-1, isoform A	2068	ref|NP_620470.1|26-29kD-proteinase [Drosophila melanogaster]	0	74.5211	654.825	522
4d	XM_032925198.1	318	5415	0.0387437	log-Gauss-probit	4	0.777238	10.2237	10.2237	1.1037	-0.293339	0.11894	lGP.U	U	10.2237	0.293339	1.1037	9.93037	0.388421	NA	0.121361	0.649341	Inf	Inf	855	14293	XM_032925198	Ankyrin repeat and fibronectin type-III domain-containing protein 1	5526	20	0	69.99	2	P:GO:0007165; F:GO:0005515	P:signal transduction; F:protein binding			IPR036770 (G3DSA:1.25.40.GENE3D); PF13637 (PFAM); IPR000159 (PFAM); IPR013783 (G3DSA:2.60.40.GENE3D); G3DSA:3.10.20.90 (GENE3D); mobidb-lite (MOBIDB_LITE); mobidb-lite (MOBIDB_LITE); mobidb-lite (MOBIDB_LITE); mobidb-lite (MOBIDB_LITE); mobidb-lite (MOBIDB_LITE); mobidb-lite (MOBIDB_LITE); mobidb-lite (MOBIDB_LITE); IPR039269 (PANTHER); IPR020683 (PROSITE_PROFILES); IPR002110 (PROSITE_PROFILES); …	P:GO:0007165; F:GO:0005515	P:signal transduction; F:protein binding	[INTERPRO, BLASTED, MAPPED, ANNOTATED]	NP_651076	wide awake, isoform F	5526	ref|NP_651076.2|wide awake, isoform F [Drosophila melanogaster]	1.26e-171	63.0573	556.984	785
4d	XM_032925344.1	48	22764	2.36609e-06	Gauss-probit	4	20.7749	9.44336	9.44336	24.332	-1.48001	0.307151	GP.U	U	8.69796	1.47806	24.332	7.96335	7.17971	NA	3.61184	18.4712	11.4713	Inf	945	23678	XM_032925344	vitellogenin 2	4576	20	0	58.89	2	P:GO:0006869; F:GO:0005319	P:lipid transport; F:lipid transporter activity			IPR001846 (PFAM); IPR011030 (G3DSA:1.25.10.GENE3D); IPR001747 (PFAM); IPR015816 (G3DSA:2.30.230.GENE3D); mobidb-lite (MOBIDB_LITE); PTHR23345:SF15 (PANTHER); PTHR23345:SF15 (PANTHER); PTHR23345 (PANTHER); IPR001747 (PROSITE_PROFILES); IPR001846 (PROSITE_PROFILES); IPR011030 (SUPERFAMILY); IPR015819 (SUPERFAMILY); IPR015819 (SUPERFAMILY)	P:GO:0006869; F:GO:0005319	P:lipid transport; F:lipid transporter activity	[INTERPRO, BLASTED, MAPPED, ANNOTATED]			4576	No Blast Hit	NA	NA	NA	NA
4d	XM_032925721.1	198	14845	0.0136784	log-Gauss-probit	4	2.70608	14.9577	14.9577	8.72835	-0.0834373	0.0347769	lGP.U	U	14.9577	0.0834373	8.72835	14.8743	0.243286	NA	0.00257892	2.35549	Inf	Inf	937	18241	XM_032925721	EOG090X09YS	1127	20	0	98.32	5	P:GO:0000027; P:GO:0006412; F:GO:0003735; F:GO:0008097; C:GO:0005840	P:ribosomal large subunit assembly; P:translation; F:structural constituent of ribosome; F:5S rRNA binding; C:ribosome			IPR005485 (PRINTS); IPR005485 (PFAM); IPR025607 (PFAM); G3DSA:3.30.420.550 (GENE3D); mobidb-lite (MOBIDB_LITE); IPR005485 (PANTHER); PTHR23410:SF12 (PANTHER); IPR005485 (HAMAP); cd00432 (CDD); SSF53137 (SUPERFAMILY)	P:GO:0006412; F:GO:0003735; F:GO:0008097; C:GO:0005840	P:translation; F:structural constituent of ribosome; F:5S rRNA binding; C:ribosome	[INTERPRO, BLASTED, MAPPED, ANNOTATED]	NP_001036391	ribosomal protein L5, isoform H	1127	ref|NP_001036391.2|ribosomal protein L5, isoform H [Drosophila melanogaster]	3.55e-137	85.2843	393.66	299
4d	XM_032926274.1	177	18296	0.0102262	log-Gauss-probit	4	2.96568	10.6441	10.6441	25.6352	-0.132351	0.0556473	lGP.U	U	10.6441	0.132351	25.6352	10.5118	0.516866	NA	0.0154565	6.70341	Inf	Inf	763	8024	XM_032926274	putative Maternal protein tudor	8173	20	0	68.34	NA					G3DSA:2.40.50.790 (GENE3D); G3DSA:2.30.30.140 (GENE3D); IPR002999 (PFAM); G3DSA:2.40.50.790 (GENE3D); G3DSA:2.40.50.790 (GENE3D); G3DSA:2.40.50.790 (GENE3D); G3DSA:2.40.50.790 (GENE3D); G3DSA:2.30.30.140 (GENE3D); G3DSA:2.30.30.140 (GENE3D); G3DSA:2.40.50.790 (GENE3D); G3DSA:2.30.30.140 (GENE3D); G3DSA:2.40.50.790 (GENE3D); mobidb-lite (MOBIDB_LITE); mobidb-lite (MOBIDB_LITE); mobidb-lite (MOBIDB…	no GO terms	no GO terms	[INTERPRO, BLASTED]	NP_001286665	tudor, isoform B	8173	ref|NP_001286665.1|tudor, isoform B [Drosophila melanogaster]	7.91e-11	48.6188	68.9366	181
4d	XM_032926442.1	147	15930	0.00480256	Gauss-probit	4	28.0026	6.82761	6.82761	26.6702	-0.955293	0.242222	GP.U	U	6.22065	0.924315	26.6702	5.87232	13.0815	NA	4.5003	71.7197	13.3083	Inf	743	431	XM_032926442	cobalamin-binding-like protein	1405	20	0	52.78	3	P:GO:0015889; F:GO:0031419; C:GO:0005615	P:cobalamin transport; F:cobalamin binding; C:extracellular space			G3DSA:1.50.10.20 (GENE3D); IPR002157 (PFAM); G3DSA:3.10.20.490 (GENE3D); PTHR10559 (PANTHER); PTHR10559:SF18 (PANTHER); cd00688 (CDD); IPR008930 (SUPERFAMILY)	P:GO:0015889; F:GO:0031419	P:cobalamin transport; F:cobalamin binding	[INTERPRO, BLASTED, MAPPED, ANNOTATED]	NP_572164	uncharacterized protein Dmel_CG3556, isoform A	1405	ref|NP_572164.2|uncharacterized protein Dmel_CG3556, isoform A [Drosophila melanogaster]	8.89e-20	43.1461	92.8189	445
4d	XM_032926812.1	145	16164	0.00462991	log-Gauss-probit	5	0.625548	8.95393	9.43931	1.0703	-0.634869	0.204891	lGP.U	U	9.43931	0.906864	1.29529	8.53245	0.394689	NA	0.224075	0.598472	0.761443	Inf	670	10573	XM_032926812	putative Trypsin-7	1826	20	2.43e-70	85.72	2	P:GO:0006508; F:GO:0004252	P:proteolysis; F:serine-type endopeptidase activity	EC:3.4.21.73; EC:3.4.24.7; EC:3.4.21.71; EC:3.4.24.3; EC:3.4.21.34; EC:3.4.21.78; EC:3.4.21.75; EC:3.4.21.26; EC:3.4.21.27; EC:3.4.21.68; EC:3.4.21.69; EC:3.4.24.34; EC:3.4.21.41; EC:3.4.21.83; EC:3.4.21.88; EC:3.4.21.45; EC:3.4.21.89; EC:3.4.21.42; EC:3.4.19.1; EC:3.4.21.43; EC:3.4.21.87; EC:3.4.21.38; EC:3.4.21.35; EC:3.4.21.79; EC:3.4.21.36; EC:3.4.21.102; EC:3.4.21.39; EC:3.4.21; EC:3.4.21.4;…	U-plasminogen activator; Interstitial collagenase; Pancreatic elastase II; Microbial collagenase; Plasma kallikrein; Granzyme A; Furin; Prolyl oligopeptidase; Coagulation factor XIa; T-plasminogen activator; Protein C (activated); Neutrophil collagenase; Complement subcomponent C1r; Oligopeptidase B; Repressor LexA; Complement factor I; Signal peptidase I; Complement subcomponent C1s; Acylaminoac…	IPR001314 (PRINTS); IPR043504 (G3DSA:2.40.10.GENE3D); IPR001254 (PFAM); IPR043504 (G3DSA:2.40.10.GENE3D); mobidb-lite (MOBIDB_LITE); mobidb-lite (MOBIDB_LITE); mobidb-lite (MOBIDB_LITE); PTHR24276 (PANTHER); PTHR24276:SF78 (PANTHER); IPR018114 (PROSITE_PATTERNS); IPR033116 (PROSITE_PATTERNS); IPR001254 (PROSITE_PROFILES); IPR001254 (CDD); IPR009003 (SUPERFAMILY); IPR009003 (SUPERFAMILY)	P:GO:0006508; F:GO:0004252	P:proteolysis; F:serine-type endopeptidase activity	[INTERPRO, BLASTED, MAPPED, ANNOTATED]	NP_648711	uncharacterized protein Dmel_CG4914	1826	ref|NP_648711.1|uncharacterized protein Dmel_CG4914 [Drosophila melanogaster]	1.34e-21	58.7719	97.4413	114
4d	XM_032926991.1	282	5355	0.0293423	Gauss-probit	5	34.4046	10.4825	12.0882	0	-0.887937	0.115416	GP.U	U	10.3974	0.296556	24.8211	10.1759	7.32112	NA	2.88631	78.3745	18.1493	Inf	721	5927	XM_032926991	prolow-density lipoprotein receptor-related protein 1 isoform X2	15926	20	0	69.83	3	F:GO:0005509; F:GO:0005515; C:GO:0016021	F:calcium ion binding; F:protein binding; C:integral component of membrane			IPR002172 (PRINTS); IPR000742 (PFAM); G3DSA:2.10.25.10 (GENE3D); G3DSA:2.10.25.10 (GENE3D); G3DSA:2.10.25.10 (GENE3D); IPR036055 (G3DSA:4.10.400.GENE3D); G3DSA:2.10.25.10 (GENE3D); IPR036055 (G3DSA:4.10.400.GENE3D); G3DSA:2.10.25.10 (GENE3D); IPR002172 (PFAM); IPR011042 (G3DSA:2.120.10.GENE3D); IPR000033 (PFAM); IPR011042 (G3DSA:2.120.10.GENE3D); IPR036055 (G3DSA:4.10.400.GENE3D); G3DSA:2.10.25.1…	F:GO:0005509; F:GO:0005515	F:calcium ion binding; F:protein binding	[INTERPRO, BLASTED, MAPPED, ANNOTATED]	NP_001260800	LDL receptor protein 1, isoform F	15926	ref|NP_001260800.2|LDL receptor protein 1, isoform F [Drosophila melanogaster]	0	57.7372	3468.32	4879
4d	XM_032927067.1	37	17331	1.52781e-07	log-Gauss-probit	4	2.155	12.6925	12.6925	0.542311	-0.203621	0.0643747	lGP.U	U	12.6925	0.203621	0.542311	12.4889	0.0206109	NA	0.000133031	0.194976	Inf	Inf	781	25399	XM_032927067	extensin-2-like	1680	11	4.99e-42	85.74	NA					IPR026075 (PANTHER); IPR026075 (PANTHER); PTHR23263:SF124 (PANTHER); IPR026075 (PANTHER); PTHR23263:SF124 (PANTHER); PTHR23263:SF124 (PANTHER)	no GO terms	no GO terms	[INTERPRO, BLASTED]			1680	No Blast Hit	NA	NA	NA	NA
4d	XM_032927696.1	160	10453	0.00575076	log-Gauss-probit	4	2.09911	8.78392	8.78392	2.92244	-0.200163	0.0941799	lGP.U	U	8.78392	0.200163	2.92244	8.58376	0.221979	NA	0.00302916	1.25381	Inf	Inf	944	12619	XM_032927696	Protein partner of snf-like protein	8756	20	0	60.42	5	P:GO:0006351; F:GO:0003676; F:GO:0005515; F:GO:0008270; F:GO:0016817	P:transcription, DNA-templated; F:nucleic acid binding; F:protein binding; F:zinc ion binding; F:hydrolase activity, acting on acid anhydrides			IPR012921 (PFAM); IPR037259 (G3DSA:2.20.28.GENE3D); G3DSA:4.10.60.10 (GENE3D); IPR006576 (PFAM); G3DSA:4.10.60.10 (GENE3D); IPR036575 (G3DSA:1.10.472.GENE3D); IPR003618 (PFAM); IPR001878 (PFAM); mobidb-lite (MOBIDB_LITE); mobidb-lite (MOBIDB_LITE); mobidb-lite (MOBIDB_LITE); mobidb-lite (MOBIDB_LITE); mobidb-lite (MOBIDB_LITE); mobidb-lite (MOBIDB_LITE); mobidb-lite (MOBIDB_LITE); mobidb-lite (MO…	P:GO:0006351; F:GO:0003676; F:GO:0005515; F:GO:0008270; F:GO:0016817	P:transcription, DNA-templated; F:nucleic acid binding; F:protein binding; F:zinc ion binding; F:hydrolase activity, acting on acid anhydrides	[INTERPRO, BLASTED, MAPPED, ANNOTATED]	NP_650193	protein partner of snf, isoform A	8756	ref|NP_650193.1|protein partner of snf, isoform A [Drosophila melanogaster]	1.55e-25	60.2484	117.472	161
4d	XM_032927707.1	70	9546	7.69562e-05	Gauss-probit	5	29.4534	13.6303	14.8103	0	-0.735762	0.0833898	GP.U	U	13.4845	0.289505	18.8456	13.3389	6.30916	NA	2.71625	59.6116	Inf	Inf	813	9094	XM_032927707	glutathione peroxidase-like	1185	20	6.74e-170	66.33	3	P:GO:0006979; P:GO:0055114; F:GO:0004602	P:response to oxidative stress; P:oxidation-reduction process; F:glutathione peroxidase activity	EC:1.11.1.7	Peroxidase	IPR000889 (PRINTS); IPR000889 (PIRSF); IPR000889 (PFAM); IPR036249 (G3DSA:3.40.30.GENE3D); IPR000889 (PANTHER); PTHR11592:SF81 (PANTHER); IPR029760 (PROSITE_PATTERNS); IPR000889 (PROSITE_PROFILES); IPR036249 (SUPERFAMILY)	P:GO:0006979; P:GO:0055114; F:GO:0004602	P:response to oxidative stress; P:oxidation-reduction process; F:glutathione peroxidase activity	[INTERPRO, BLASTED, MAPPED, ANNOTATED]	NP_728870	PHGPx, isoform A	1185	ref|NP_728870.1|PHGPx, isoform A [Drosophila melanogaster]	4.52e-24	53.0726	98.2117	179
4d	XM_032928088.1	205	4883	0.0139756	log-Gauss-probit	4	2.5279	9.40457	9.40457	3.68443	-0.337614	0.149556	lGP.U	U	9.40457	0.337614	3.68443	9.06695	0.146347	NA	0.00187731	1.38707	Inf	Inf	933	5678	XM_032928088	monocarboxylate transporter 5	2265	20	0	56.78	4	P:GO:0015718; P:GO:0055085; F:GO:0008028; C:GO:0016021	P:monocarboxylic acid transport; P:transmembrane transport; F:monocarboxylic acid transmembrane transporter activity; C:integral component of membrane			IPR011701 (PFAM); G3DSA:1.20.1250.20 (GENE3D); mobidb-lite (MOBIDB_LITE); PTHR11360 (PANTHER); PTHR11360:SF86 (PANTHER); IPR020846 (PROSITE_PROFILES); cd17352 (CDD); IPR036259 (SUPERFAMILY)	P:GO:0055085; F:GO:0022857	P:transmembrane transport; F:transmembrane transporter activity	[INTERPRO, BLASTED, MAPPED, ANNOTATED]	NP_610174	hermes, isoform A	2265	ref|NP_610174.1|hermes, isoform A [Drosophila melanogaster]	1.07e-32	47.1264	135.191	609
4d	XM_032928313.1	317	7763	0.0386624	log-Gauss-probit	5	0.745669	8.09825	8.1929	2.82677	-0.196478	0.0737149	lGP.U	U	8.1929	0.247421	3.26233	7.94548	0.946652	NA	0.340597	1.63422	Inf	Inf	799	4630	XM_032928313	homeotic protein spalt-major-like isoform X6	7431	20	0	84.79	2	P:GO:0006355; F:GO:0003700	P:regulation of transcription, DNA-templated; F:DNA-binding transcription factor activity			G3DSA:3.30.160.60 (GENE3D); G3DSA:3.30.160.60 (GENE3D); G3DSA:3.30.160.60 (GENE3D); G3DSA:3.30.160.60 (GENE3D); IPR013087 (PFAM); G3DSA:3.30.160.60 (GENE3D); G3DSA:3.30.160.60 (GENE3D); G3DSA:3.30.160.60 (GENE3D); mobidb-lite (MOBIDB_LITE); mobidb-lite (MOBIDB_LITE); mobidb-lite (MOBIDB_LITE); mobidb-lite (MOBIDB_LITE); mobidb-lite (MOBIDB_LITE); mobidb-lite (MOBIDB_LITE); mobidb-lite (MOBIDB_LIT…	no GO terms	no GO terms	[INTERPRO, BLASTED, MAPPED, ANNOTATED]	NP_723670	spalt major, isoform A	7431	ref|NP_723670.2|spalt major, isoform A [Drosophila melanogaster]	1.98e-66	86.3014	250.366	146
4d	XM_032928895.1	344	1886	0.0438583	log-Gauss-probit	4	2.72681	10.8603	10.8603	17.0099	-0.0929086	0.037737	lGP.U	U	10.8603	0.0929086	17.0099	10.7674	0.437557	NA	0.00940648	3.67359	Inf	Inf	888	13256	XM_032928895	Splicing factor 3A subunit 1	2553	20	0	75.91	6	P:GO:0006396; F:GO:0003723; F:GO:0005515; C:GO:0005686; C:GO:0071004; C:GO:0071013	P:RNA processing; F:RNA binding; F:protein binding; C:U2 snRNP; C:U2-type prespliceosome; C:catalytic step 2 spliceosome			IPR022030 (PFAM); IPR000626 (PFAM); IPR035967 (G3DSA:1.10.10.GENE3D); IPR035967 (G3DSA:1.10.10.GENE3D); IPR000061 (PFAM); G3DSA:3.10.20.90 (GENE3D); mobidb-lite (MOBIDB_LITE); mobidb-lite (MOBIDB_LITE); mobidb-lite (MOBIDB_LITE); mobidb-lite (MOBIDB_LITE); mobidb-lite (MOBIDB_LITE); mobidb-lite (MOBIDB_LITE); mobidb-lite (MOBIDB_LITE); mobidb-lite (MOBIDB_LITE); PTHR15316:SF1 (PANTHER); PTHR15316…	P:GO:0006396; F:GO:0003723; F:GO:0005515	P:RNA processing; F:RNA binding; F:protein binding	[INTERPRO, BLASTED, MAPPED, ANNOTATED]	NP_650583	splicing factor 3a subunit 1	2553	ref|NP_650583.1|splicing factor 3a subunit 1 [Drosophila melanogaster]	2.78e-123	68.6047	390.963	430
4d	XM_032929033.1	62	6751	3.44362e-05	log-Gauss-probit	4	2.00973	9.22223	9.22223	3.07518	-0.194516	0.0762494	lGP.U	U	9.22223	0.194516	3.07518	9.02771	0.196496	NA	0.0119988	0.884195	Inf	Inf	965	13267	XM_032929033	kelch-like ECH-associated protein 1	2272	20	0	78.22	1	F:GO:0005515	F:protein binding			IPR011705 (PFAM); IPR015915 (G3DSA:2.120.10.GENE3D); IPR017096 (PIRSF); IPR006652 (PFAM); G3DSA:1.25.40.420 (GENE3D); G3DSA:3.30.710.10 (GENE3D); IPR000210 (PFAM); PTHR24412:SF401 (PANTHER); PTHR24412 (PANTHER); IPR000210 (PROSITE_PROFILES); cd18248 (CDD); cd18458 (CDD); IPR011333 (SUPERFAMILY); IPR015915 (SUPERFAMILY)	F:GO:0005515	F:protein binding	[INTERPRO, BLASTED, ANNOTATED]	NP_788685	Keap1, isoform C	2272	ref|NP_788685.1|Keap1, isoform C [Drosophila melanogaster]	0	73.8819	643.654	559
4d	XM_032929158.1	64	10596	3.72133e-05	Gauss-probit	5	31.6551	17.4315	19.099	0	-1.05306	0.117285	GP.U	U	17.2122	0.416869	19.9968	17.0088	6.7628	NA	2.93664	65.4815	20.7684	Inf	781	27480	XM_032929158	Integrator complex subunit 5	5416	20	0	86.21	3	P:GO:0006869; F:GO:0005319; C:GO:0032039	P:lipid transport; F:lipid transporter activity; C:integrator complex			IPR011030 (G3DSA:1.25.10.GENE3D); IPR015816 (G3DSA:2.30.230.GENE3D); IPR001747 (PFAM); IPR015255 (PFAM); IPR001846 (PFAM); PTHR23345 (PANTHER); PTHR23345:SF15 (PANTHER); PTHR23345 (PANTHER); PTHR23345:SF15 (PANTHER); IPR001846 (PROSITE_PROFILES); IPR001747 (PROSITE_PROFILES); IPR011030 (SUPERFAMILY); IPR015819 (SUPERFAMILY); IPR015819 (SUPERFAMILY); IPR011030 (SUPERFAMILY)	P:GO:0006869; F:GO:0005319	P:lipid transport; F:lipid transporter activity	[INTERPRO, BLASTED, MAPPED, ANNOTATED]			5416	No Blast Hit	NA	NA	NA	NA
4d	XM_032929271.1	93	17677	0.00067511	log-Gauss-probit	4	2.06516	10.625	10.625	3.34044	-0.125505	0.0549415	lGP.U	U	10.625	0.125505	3.34044	10.4995	0.234952	NA	0.00855459	1.08388	Inf	Inf	968	16571	XM_032929271	GMP synthase [glutamine-hydrolyzing]	2508	20	0	80.57	6	P:GO:0006177; P:GO:0006541; F:GO:0003921; F:GO:0005524; F:GO:0016462; C:GO:0005829	P:GMP biosynthetic process; P:glutamine metabolic process; F:GMP synthase activity; F:ATP binding; F:pyrophosphatase activity; C:cytosol	EC:6.3.5.2	GMP synthase (glutamine-hydrolyzing)	PR00097 (PRINTS); PR00096 (PRINTS); IPR014729 (G3DSA:3.40.50.GENE3D); IPR029062 (G3DSA:3.40.50.GENE3D); IPR017926 (PFAM); G3DSA:3.30.300.10 (GENE3D); G3DSA:3.30.300.10 (GENE3D); IPR004739 (TIGRFAM); IPR022310 (PFAM); IPR001674 (PFAM); PTHR11922:SF3 (PANTHER); PTHR11922 (PANTHER); IPR017926 (PROSITE_PROFILES); IPR025777 (PROSITE_PROFILES); IPR004739 (CDD); SSF52402 (SUPERFAMILY); SSF54810 (SUPERFA…	P:GO:0006164; P:GO:0006177; F:GO:0003922; F:GO:0005524; F:GO:0016462	P:purine nucleotide biosynthetic process; P:GMP biosynthetic process; F:GMP synthase (glutamine-hydrolyzing) activity; F:ATP binding; F:pyrophosphatase activity	[INTERPRO, BLASTED, MAPPED, ANNOTATED]	NP_620114	burgundy, isoform B	2508	ref|NP_620114.3|burgundy, isoform B [Drosophila melanogaster]	0	75.7801	794.653	673
4d	XM_032929299.1	248	6726	0.0210722	log-Gauss-probit	4	2.31102	11.5953	11.5953	1.12233	-0.127418	0.0689787	lGP.U	U	11.5953	0.127418	1.12233	11.4679	0.0867371	NA	0.000468715	0.793541	Inf	Inf	782	10642	XM_032929299	peptide methionine sulfoxide reductase-like	908	20	1.06e-164	76.64	5	P:GO:0034599; P:GO:0055114; F:GO:0008113; F:GO:0036456; C:GO:0005737	P:cellular response to oxidative stress; P:oxidation-reduction process; F:peptide-methionine (S)-S-oxide reductase activity; F:L-methionine-(S)-S-oxide reductase activity; C:cytoplasm	EC:1.8.4.13; EC:1.8.4.11	L-methionine (S)-S-oxide reductase; Peptide-methionine (S)-S-oxide reductase	IPR002569 (PFAM); IPR036509 (G3DSA:3.30.1060.GENE3D); PTHR42799 (PANTHER); PTHR42799:SF13 (PANTHER); IPR036509 (SUPERFAMILY)	P:GO:0055114; F:GO:0008113	P:oxidation-reduction process; F:peptide-methionine (S)-S-oxide reductase activity	[INTERPRO, BLASTED, MAPPED, ANNOTATED]	NP_996093	methionine sulfoxide reductase A, isoform E	908	ref|NP_996093.2|methionine sulfoxide reductase A, isoform E [Drosophila melanogaster]	1.98e-42	62.3529	146.747	170
4d	XM_032929392.1	220	6582	0.016351	log-Gauss-probit	4	2.05305	6.73475	6.73475	8.45756	-0.26195	0.112309	lGP.U	U	6.73475	0.26195	8.45756	6.4728	0.584549	NA	0.0282294	3.98863	Inf	Inf	957	27714	XM_032929392	uncharacterized protein LOC116922912	1948	20	0	63.31	1	C:GO:0016021	C:integral component of membrane			mobidb-lite (MOBIDB_LITE); PTHR39959 (PANTHER); PTHR39959:SF1 (PANTHER)	no GO terms	no GO terms	[INTERPRO, BLASTED, MAPPED, ANNOTATED]			1948	No Blast Hit	NA	NA	NA	NA
4d	XM_032929607.1	335	18727	0.0413595	log-Gauss-probit	4	2.12898	13.524	13.524	0.320601	-0.0989736	0.0379513	lGP.U	U	13.524	0.0989736	0.320601	13.4251	0.0168467	NA	0.000398265	0.273385	Inf	Inf	655	14364	XM_032929607	cytoplasmic polyadenylation element-binding protein 1-like isoform X2	2611	20	0	89.42	8	P:GO:2000766; F:GO:0000900; F:GO:0003730; F:GO:0008135; F:GO:0043022; C:GO:0005737; C:GO:0043005; C:GO:1990124	P:negative regulation of cytoplasmic translation; F:translation repressor activity, mRNA regulatory element binding; F:mRNA 3'-UTR binding; F:translation factor activity, RNA binding; F:ribosome binding; C:cytoplasm; C:neuron projection; C:messenger ribonucleoprotein complex			IPR032296 (PFAM); IPR038446 (G3DSA:3.30.40.GENE3D); IPR012677 (G3DSA:3.30.70.GENE3D); IPR000504 (PFAM); IPR012677 (G3DSA:3.30.70.GENE3D); IPR032292 (PFAM); mobidb-lite (MOBIDB_LITE); mobidb-lite (MOBIDB_LITE); mobidb-lite (MOBIDB_LITE); mobidb-lite (MOBIDB_LITE); mobidb-lite (MOBIDB_LITE); mobidb-lite (MOBIDB_LITE); mobidb-lite (MOBIDB_LITE); IPR034819 (PANTHER); PTHR12566:SF9 (PANTHER); IPR00050…	P:GO:0006417; F:GO:0003676; F:GO:0003730; F:GO:0045182	P:regulation of translation; F:nucleic acid binding; F:mRNA 3'-UTR binding; F:translation regulator activity	[INTERPRO, BLASTED, MAPPED, ANNOTATED]	NP_732851	oo18 RNA-binding protein, isoform E	2611	ref|NP_732851.2|oo18 RNA-binding protein, isoform E [Drosophila melanogaster]	7.38e-142	84.965	432.565	286
4d	XM_032929670.1	288	22357	0.0309768	log-Gauss-probit	4	2.67735	8.45671	8.45671	7.64669	-0.165506	0.0597809	lGP.U	U	8.45671	0.165506	7.64669	8.2912	0.167529	NA	0.00238016	1.10384	Inf	Inf	962	5657	XM_032929670	protein gustavus isoform X1	3560	20	0	87.63	8	P:GO:0007275; P:GO:0035556; P:GO:0043161; P:GO:0045944; F:GO:0000978; F:GO:0000981; F:GO:0005515; C:GO:0019005	P:multicellular organism development; P:intracellular signal transduction; P:proteasome-mediated ubiquitin-dependent protein catabolic process; P:positive regulation of transcription by RNA polymerase II; F:RNA polymerase II cis-regulatory region sequence-specific DNA binding; F:DNA-binding transcription factor activity, RNA polymerase II-specific; F:protein binding; C:SCF ubiquitin ligase complex			IPR020479 (PRINTS); IPR001496 (PFAM); G3DSA:1.10.750.20 (GENE3D); IPR001356 (PFAM); IPR043136 (G3DSA:2.60.120.GENE3D); IPR003877 (PFAM); mobidb-lite (MOBIDB_LITE); mobidb-lite (MOBIDB_LITE); mobidb-lite (MOBIDB_LITE); mobidb-lite (MOBIDB_LITE); mobidb-lite (MOBIDB_LITE); mobidb-lite (MOBIDB_LITE); mobidb-lite (MOBIDB_LITE); mobidb-lite (MOBIDB_LITE); mobidb-lite (MOBIDB_LITE); mobidb-lite (MOBIDB…	P:GO:0006355; P:GO:0035556; F:GO:0000981; F:GO:0003677; F:GO:0003700; F:GO:0005515	P:regulation of transcription, DNA-templated; P:intracellular signal transduction; F:DNA-binding transcription factor activity, RNA polymerase II-specific; F:DNA binding; F:DNA-binding transcription factor activity; F:protein binding	[INTERPRO, BLASTED, MAPPED, ANNOTATED]	NP_724402	gustavus, isoform L	3560	ref|NP_724402.2|gustavus, isoform L [Drosophila melanogaster]	2.87e-142	84.1549	431.409	284
4d	XM_032929852.1	120	792	0.00222859	log-Gauss-probit	5	1.91608	9.51988	9.20724	3.972	-0.362108	0.17272	lGP.U	U	9.20724	0.437505	2.05301	8.98018	0.606026	NA	0.0235975	53.0649	Inf	Inf	711	12755	XM_032929852	Lipase 3	2196	20	0	68.91	2	P:GO:0016042; F:GO:0016788	P:lipid catabolic process; F:hydrolase activity, acting on ester bonds			IPR029058 (G3DSA:3.40.50.GENE3D); IPR006693 (PFAM); PTHR11005:SF100 (PANTHER); PTHR11005 (PANTHER); IPR029058 (SUPERFAMILY)	P:GO:0006629	P:lipid metabolic process	[INTERPRO, BLASTED, MAPPED, ANNOTATED]	NP_477331	lipase 4, isoform B	2196	ref|NP_477331.1|Lip3 [Drosophila melanogaster]	7.46e-95	56.7493	300.442	363
4d	XM_032929970.1	126	11220	0.00238315	log-Gauss-probit	4	2.44958	10.0293	10.0293	15.2211	-0.185857	0.0699901	lGP.U	U	10.0293	0.185857	15.2211	9.8434	0.496187	NA	0.0224281	2.82805	Inf	Inf	963	3923	XM_032929970	kinesin-like protein CG14535 isoform X2	6274	20	0	64.63	7	P:GO:0007018; F:GO:0003777; F:GO:0005524; F:GO:0008017; F:GO:0016887; C:GO:0005871; C:GO:0005874	P:microtubule-based movement; F:microtubule motor activity; F:ATP binding; F:microtubule binding; F:ATPase activity; C:kinesin complex; C:microtubule	EC:3.6.1.3; EC:3.6.1.15	Adenosinetriphosphatase; Nucleoside-triphosphate phosphatase	IPR001752 (PRINTS); IPR036961 (G3DSA:3.40.850.GENE3D); IPR001752 (PFAM); mobidb-lite (MOBIDB_LITE); mobidb-lite (MOBIDB_LITE); mobidb-lite (MOBIDB_LITE); mobidb-lite (MOBIDB_LITE); mobidb-lite (MOBIDB_LITE); mobidb-lite (MOBIDB_LITE); mobidb-lite (MOBIDB_LITE); mobidb-lite (MOBIDB_LITE); mobidb-lite (MOBIDB_LITE); mobidb-lite (MOBIDB_LITE); mobidb-lite (MOBIDB_LITE); mobidb-lite (MOBIDB_LITE); mo…	P:GO:0007018; F:GO:0003777; F:GO:0005524; F:GO:0008017	P:microtubule-based movement; F:microtubule motor activity; F:ATP binding; F:microtubule binding	[INTERPRO, BLASTED, MAPPED, ANNOTATED]	NP_609156	Kinesin-like protein at 68D, isoform A	6274	ref|NP_609156.1|uncharacterized protein Dmel_CG14535, isoform A [Drosophila melanogaster]	2.25e-98	51.9737	346.28	760
4d	XM_032930379.1	298	4183	0.0343057	log-Gauss-probit	4	1.71874	8.42254	8.42254	1.57278	-0.788878	0.350696	lGP.U	U	8.42254	0.788878	1.57278	7.63366	0.176291	NA	0.00277717	0.598727	0.113635	Inf	945	5344	XM_032930379	aromatic-L-amino-acid decarboxylase-like	2366	20	0	83.52	6	P:GO:0006520; P:GO:0006584; P:GO:0042427; F:GO:0004058; F:GO:0030170; C:GO:0005737	P:cellular amino acid metabolic process; P:catecholamine metabolic process; P:serotonin biosynthetic process; F:aromatic-L-amino-acid decarboxylase activity; F:pyridoxal phosphate binding; C:cytoplasm	EC:4.1.1.28	Aromatic-L-amino-acid decarboxylase	IPR010977 (PRINTS); G3DSA:1.20.1340.10 (GENE3D); IPR015422 (G3DSA:3.90.1150.GENE3D); IPR015421 (G3DSA:3.40.640.GENE3D); IPR002129 (PFAM); PTHR11999:SF60 (PANTHER); PTHR11999 (PANTHER); IPR021115 (PROSITE_PATTERNS); cd06450 (CDD); IPR015424 (SUPERFAMILY)	P:GO:0006520; P:GO:0019752; F:GO:0003824; F:GO:0016831; F:GO:0030170	P:cellular amino acid metabolic process; P:carboxylic acid metabolic process; F:catalytic activity; F:carboxy-lyase activity; F:pyridoxal phosphate binding	[INTERPRO, BLASTED, MAPPED, ANNOTATED]	NP_724163	dopa decarboxylase, isoform C	2366	ref|NP_724163.1|dopa decarboxylase, isoform C [Drosophila melanogaster]	0	79.0254	625.165	472
4d	XM_032930406.1	80	19248	0.000345128	log-Gauss-probit	4	2.64242	8.41935	8.41935	2.21371	-0.367469	0.125931	lGP.U	U	8.41935	0.367469	2.21371	8.05188	0.0463055	NA	0.000289002	0.312345	Inf	Inf	952	18929	XM_032930406	FMN-dependent NADPH-azoreductase	764	20	7.67e-147	71.35	4	P:GO:0055114; F:GO:0010181; F:GO:0016491; C:GO:0005829	P:oxidation-reduction process; F:FMN binding; F:oxidoreductase activity; C:cytosol			IPR029039 (G3DSA:3.40.50.GENE3D); IPR005025 (PFAM); PTHR30543:SF1 (PANTHER); PTHR30543 (PANTHER); IPR029039 (SUPERFAMILY)	F:GO:0016491	F:oxidoreductase activity	[INTERPRO, BLASTED, MAPPED, ANNOTATED]			764	No Blast Hit	NA	NA	NA	NA
4d	XM_032930690.1	36	4672	1.5197e-07	Gauss-probit	4	26.2802	11.6448	11.6448	20.9509	-0.562147	0.117754	GP.U	U	11.2357	0.556049	20.9509	11.0826	11.4889	NA	3.87937	63.987	Inf	Inf	880	19213	XM_032930690	Uncharacterized protein APZ42_000160, partial	1210	5	4.76e-24	86.62	NA					mobidb-lite (MOBIDB_LITE)	no GO terms	no GO terms	[INTERPRO, BLASTED]			1210	No Blast Hit	NA	NA	NA	NA
4d	XM_032930809.1	81	17679	0.000350157	Gauss-probit	4	19.6576	8.59091	8.59091	16.1453	-0.319479	0.0799449	GP.U	U	8.36289	0.319443	16.1453	8.27143	10.8176	NA	4.03566	46.9411	Inf	Inf	989	25859	XM_032930809	Hypothetical predicted protein	5454	20	0	74.74	2	P:GO:0035556; F:GO:0005085	P:intracellular signal transduction; F:guanyl-nucleotide exchange factor activity			IPR035899 (G3DSA:1.20.900.GENE3D); IPR000219 (PFAM); IPR011993 (G3DSA:2.30.29.GENE3D); mobidb-lite (MOBIDB_LITE); mobidb-lite (MOBIDB_LITE); mobidb-lite (MOBIDB_LITE); mobidb-lite (MOBIDB_LITE); mobidb-lite (MOBIDB_LITE); mobidb-lite (MOBIDB_LITE); mobidb-lite (MOBIDB_LITE); mobidb-lite (MOBIDB_LITE); mobidb-lite (MOBIDB_LITE); PTHR13217:SF6 (PANTHER); IPR040181 (PANTHER); IPR001331 (PROSITE_PATT…	P:GO:0035556; F:GO:0005085	P:intracellular signal transduction; F:guanyl-nucleotide exchange factor activity	[INTERPRO, BLASTED, MAPPED, ANNOTATED]			5454	No Blast Hit	NA	NA	NA	NA
4d	XM_032930844.1	206	3037	0.014114	log-Gauss-probit	4	2.3713	9.45965	9.45965	0.863466	-0.1334	0.0605741	lGP.U	U	9.45965	0.1334	0.863466	9.32625	0.0438729	NA	0.000265274	0.465758	Inf	Inf	798	6276	XM_032930844	EOG090X0BPM	1335	20	0	94.66	6	P:GO:0006289; P:GO:0006357; P:GO:0045737; F:GO:0016301; F:GO:0061575; C:GO:0005675	P:nucleotide-excision repair; P:regulation of transcription by RNA polymerase II; P:positive regulation of cyclin-dependent protein serine/threonine kinase activity; F:kinase activity; F:cyclin-dependent protein serine/threonine kinase activator activity; C:transcription factor TFIIH holo complex			IPR001841 (PFAM); IPR013083 (G3DSA:3.30.40.GENE3D); IPR015877 (PFAM); IPR004575 (TIGRFAM); PTHR12683 (PANTHER); IPR004575 (PTHR12683:PANTHER); IPR017907 (PROSITE_PATTERNS); IPR001841 (PROSITE_PROFILES); cd16517 (CDD); SSF57850 (SUPERFAMILY)	P:GO:0006289; P:GO:0045737; F:GO:0061575; C:GO:0005675	P:nucleotide-excision repair; P:positive regulation of cyclin-dependent protein serine/threonine kinase activity; F:cyclin-dependent protein serine/threonine kinase activator activity; C:transcription factor TFIIH holo complex	[INTERPRO, BLASTED, MAPPED, ANNOTATED]	NP_610605	menage a trois 1	1335	ref|NP_610605.1|menage a trois 1 [Drosophila melanogaster]	1.39e-82	66.6667	257.684	321
4d	XM_032931108.1	113	12	0.00171845	log-Gauss-probit	4	2.11171	11.0221	11.0221	4.8508	-0.266668	0.102735	lGP.U	U	11.0221	0.266668	4.8508	10.7555	0.262492	NA	0.0130608	1.18977	Inf	Inf	979	4379	XM_032931108	cAMP-responsive element-binding protein-like 2	797	20	2.34e-77	82.14	2	P:GO:0006355; F:GO:0003700	P:regulation of transcription, DNA-templated; F:DNA-binding transcription factor activity			IPR004827 (PFAM); mobidb-lite (MOBIDB_LITE); mobidb-lite (MOBIDB_LITE); mobidb-lite (MOBIDB_LITE); mobidb-lite (MOBIDB_LITE); mobidb-lite (MOBIDB_LITE); IPR039250 (PANTHER); cd14709 (CDD); SSF57959 (SUPERFAMILY)	P:GO:0006355; F:GO:0003700	P:regulation of transcription, DNA-templated; F:DNA-binding transcription factor activity	[INTERPRO, BLASTED, MAPPED, ANNOTATED]	NP_723546	REPTOR-binding partner, isoform B	797	ref|NP_723546.1|REPTOR-binding partner, isoform B [Drosophila melanogaster]	1.31e-19	73.4177	82.4185	79
4d	XM_032931295.1	356	6724	0.0470216	log-Gauss-probit	4	2.58897	8.08704	8.08704	1.63799	-0.186962	0.0838718	lGP.U	U	8.08704	0.186962	1.63799	7.90008	0.0617504	NA	0.000369534	0.597076	Inf	Inf	837	19817	XM_032931295	epoxide hydrolase 4-like	1465	20	0	60.36	1	F:GO:0003824	F:catalytic activity			IPR000639 (PRINTS); IPR000073 (PFAM); IPR029058 (G3DSA:3.40.50.GENE3D); PTHR43329 (PANTHER); PTHR43329:SF2 (PANTHER); IPR029058 (SUPERFAMILY)	F:GO:0003824	F:catalytic activity	[INTERPRO, BLASTED, MAPPED, ANNOTATED]			1465	No Blast Hit	NA	NA	NA	NA
4d	XM_032931600.1	194	19417	0.0134679	log-Gauss-probit	5	0.99139	13.1003	13.1414	1.53786	-0.113765	0.0395774	lGP.U	U	13.1414	0.135469	1.77379	13.0059	0.347047	NA	0.114277	0.678006	Inf	Inf	966	18271	XM_032931600	60S ribosomal protein L38	446	20	3.4e-75	97.01	4	P:GO:0006412; P:GO:0022618; F:GO:0003735; C:GO:0005840	P:translation; P:ribonucleoprotein complex assembly; F:structural constituent of ribosome; C:ribosome			IPR002675 (PFAM); IPR038464 (G3DSA:3.30.720.GENE3D); IPR002675 (PANTHER); PTHR10965:SF7 (PANTHER)	P:GO:0006412; F:GO:0003735; C:GO:0005840	P:translation; F:structural constituent of ribosome; C:ribosome	[INTERPRO, BLASTED, MAPPED, ANNOTATED]	NP_001260700	ribosomal protein L38, isoform B	446	ref|NP_001260700.1|ribosomal protein L38, isoform B [Drosophila melanogaster]	8.63e-35	92.8571	116.316	70
4d	XM_032931699.1	91	2972	0.000639476	log-Gauss-probit	4	2.31557	13.9252	13.9252	3.555	-0.120039	0.0461722	lGP.U	U	13.9252	0.120039	3.555	13.8052	0.144787	NA	0.00330937	0.739418	Inf	Inf	962	8242	XM_032931699	CCHC-type zinc finger protein CG3800	1319	20	5.24e-123	55.91	6	P:GO:2000767; F:GO:0003727; F:GO:0003729; F:GO:0008270; F:GO:0045182; C:GO:0005737	P:positive regulation of cytoplasmic translation; F:single-stranded RNA binding; F:mRNA binding; F:zinc ion binding; F:translation regulator activity; C:cytoplasm			IPR001878 (PFAM); G3DSA:4.10.60.10 (GENE3D); G3DSA:4.10.60.10 (GENE3D); mobidb-lite (MOBIDB_LITE); mobidb-lite (MOBIDB_LITE); mobidb-lite (MOBIDB_LITE); PTHR23002 (PANTHER); IPR001878 (PROSITE_PROFILES); IPR001878 (PROSITE_PROFILES); IPR001878 (PROSITE_PROFILES); IPR001878 (PROSITE_PROFILES); IPR001878 (PROSITE_PROFILES); IPR036875 (SUPERFAMILY); IPR036875 (SUPERFAMILY); IPR036875 (SUPERFAMILY)	F:GO:0003676; F:GO:0008270	F:nucleic acid binding; F:zinc ion binding	[INTERPRO, BLASTED, MAPPED, ANNOTATED]	NP_611739	CCHC-type zinc finger nucleic acid binding protein, isoform A	1319	ref|NP_611739.1|CCHC-type zinc finger nucleic acid binding protein, isoform A [Drosophila melanogaster]	1.59e-11	49.4118	63.1586	170
4d	XM_032932085.1	155	19723	0.00525554	log-Gauss-probit	4	2.50348	10.3553	10.3553	3.04783	-0.147005	0.0668618	lGP.U	U	10.3553	0.147005	3.04783	10.2083	0.131588	NA	0.000685323	0.947908	Inf	Inf	919	7778	XM_032932085	E3 ubiquitin-protein ligase Topors-like	1606	20	0	73.52	7	P:GO:0000209; P:GO:0006355; P:GO:0006513; F:GO:0003712; F:GO:0016874; F:GO:0046872; F:GO:0061630	P:protein polyubiquitination; P:regulation of transcription, DNA-templated; P:protein monoubiquitination; F:transcription coregulator activity; F:ligase activity; F:metal ion binding; F:ubiquitin protein ligase activity			IPR003101 (PFAM); IPR036529 (G3DSA:1.10.246.GENE3D); IPR018957 (PFAM); IPR013083 (G3DSA:3.30.40.GENE3D); PTHR46077 (PANTHER); PTHR46077:SF1 (PANTHER); IPR017907 (PROSITE_PATTERNS); IPR001841 (PROSITE_PROFILES); IPR003101 (PROSITE_PROFILES); cd16574 (CDD); IPR036529 (SUPERFAMILY); SSF57850 (SUPERFAMILY)	P:GO:0006355; F:GO:0003712; F:GO:0046872	P:regulation of transcription, DNA-templated; F:transcription coregulator activity; F:metal ion binding	[INTERPRO, BLASTED, MAPPED, ANNOTATED]	NP_611388	topoisomerase I-interacting protein, isoform A	1606	ref|NP_611388.1|topoisomerase I-interacting protein, isoform A [Drosophila melanogaster]	3.58e-17	64.7059	85.8853	68
4d	XM_032932431.1	40	17773	5.78808e-07	Gauss-probit	4	20.5217	10.9271	10.9271	16.9183	-0.392916	0.0994396	GP.U	U	10.6473	0.392808	16.9183	10.5341	11.4383	NA	4.10106	52.7101	Inf	Inf	985	2111	XM_032932431	Vitellogenin receptor	4605	20	0	59.57	3	F:GO:0005509; F:GO:0005515; C:GO:0016021	F:calcium ion binding; F:protein binding; C:integral component of membrane			IPR002172 (PRINTS); IPR011042 (G3DSA:2.120.10.GENE3D); IPR002172 (PFAM); IPR011042 (G3DSA:2.120.10.GENE3D); G3DSA:2.10.25.10 (GENE3D); IPR000033 (PFAM); G3DSA:2.10.25.10 (GENE3D); IPR011042 (G3DSA:2.120.10.GENE3D); IPR036055 (G3DSA:4.10.400.GENE3D); IPR036055 (G3DSA:4.10.400.GENE3D); PTHR24270 (PANTHER); PTHR24270:SF14 (PANTHER); PTHR24270:SF14 (PANTHER); PTHR24270 (PANTHER); IPR023415 (PROSITE_P…	F:GO:0005509; F:GO:0005515	F:calcium ion binding; F:protein binding	[INTERPRO, BLASTED, MAPPED, ANNOTATED]	NP_727914	LDL receptor related protein 4, isoform B	4605	ref|NP_727914.1|LDL receptor related protein 4, isoform B [Drosophila melanogaster]	5.46e-72	47.956	268.085	636
4d	XM_032933233.1	12	4345	9.20745e-18	log-Gauss-probit	5	2.14249	7.00597	6.40478	6.00061	-0.309929	0.074001	lGP.U	U	6.40478	0.511225	1.14326	6.30701	0.359913	NA	0.0132081	12.0184	Inf	Inf	872	21736	XM_032933233	uncharacterized protein LOC116926364	579	1	2.26e-73	100	NA					mobidb-lite (MOBIDB_LITE)	no GO terms	no GO terms	[INTERPRO, BLASTED]			579	No Blast Hit	NA	NA	NA	NA
4d	XM_032934120.1	170	14851	0.00750782	log-Gauss-probit	4	1.30405	9.96168	9.96168	1.62085	-0.604367	0.250217	lGP.U	U	9.96168	0.604367	1.62085	9.35731	0.286837	NA	0.0160346	0.702073	Inf	Inf	968	12179	XM_032934120	sulfotransferase family cytosolic 1B member 1-like	1317	20	0	82.92	1	F:GO:0008146	F:sulfotransferase activity			G3DSA:3.40.50.300 (GENE3D); IPR000863 (PFAM); PTHR11783:SF150 (PANTHER); PTHR11783 (PANTHER); IPR027417 (SUPERFAMILY)	F:GO:0008146	F:sulfotransferase activity	[INTERPRO, BLASTED, MAPPED, ANNOTATED]	NP_649870	sulfotransferase 2, isoform A	1317	ref|NP_649870.1|sulfotransferase 2, isoform A [Drosophila melanogaster]	1.12e-54	55.8621	184.882	290
4d	XM_032934746.1	143	19144	0.00445968	log-Gauss-probit	4	2.06966	10.3126	10.3126	3.18828	-0.241225	0.126357	lGP.U	U	10.3126	0.241225	3.18828	10.0713	0.302961	NA	0.00690182	2.58298	Inf	Inf	931	13772	XM_032934746	Serine/threonine-protein kinase PDIK1L	2723	20	0	75.88	4	P:GO:0006468; F:GO:0004672; F:GO:0005515; F:GO:0005524	P:protein phosphorylation; F:protein kinase activity; F:protein binding; F:ATP binding			G3DSA:3.30.200.20 (GENE3D); IPR020683 (PFAM); IPR000719 (PFAM); IPR036770 (G3DSA:1.25.40.GENE3D); G3DSA:1.10.510.10 (GENE3D); PTHR13954:SF6 (PANTHER); PTHR13954 (PANTHER); IPR008271 (PROSITE_PATTERNS); IPR000719 (PROSITE_PROFILES); IPR002110 (PROSITE_PROFILES); IPR002110 (PROSITE_PROFILES); IPR020683 (PROSITE_PROFILES); IPR002110 (PROSITE_PROFILES); IPR002110 (PROSITE_PROFILES); IPR011009 (SUPERF…	P:GO:0006468; F:GO:0004672; F:GO:0005515; F:GO:0005524	P:protein phosphorylation; F:protein kinase activity; F:protein binding; F:ATP binding	[INTERPRO, BLASTED, MAPPED, ANNOTATED]	NP_001097839	Inositol-requiring enzyme-1	2723	ref|NP_001097839.1|Inositol-requiring enzyme-1 [Drosophila melanogaster]	9.98e-19	48.951	92.4337	286
4d	XM_032935283.1	32	5351	8.78575e-08	log-Gauss-probit	4	2.12159	11.1609	11.1609	2.50328	-0.277027	0.10597	lGP.U	U	11.1609	0.277027	2.50328	10.8839	0.132175	NA	0.00382406	0.660609	Inf	Inf	959	17480	XM_032935283	acyl-CoA Delta(11) desaturase-like	1712	20	0	73.72	6	P:GO:0006636; P:GO:0055114; F:GO:0004768; F:GO:0005506; C:GO:0005789; C:GO:0016021	P:unsaturated fatty acid biosynthetic process; P:oxidation-reduction process; F:stearoyl-CoA 9-desaturase activity; F:iron ion binding; C:endoplasmic reticulum membrane; C:integral component of membrane	EC:1.14.19.1; EC:1.14.19	Stearoyl-CoA 9-desaturase; Acting on paired donors, with incorporation or reduction of molecular oxygen. The oxygen incorporated need not be derived from O(2)	IPR015876 (PRINTS); IPR005804 (PFAM); PTHR11351:SF67 (PANTHER); PTHR11351:SF67 (PANTHER); IPR015876 (PANTHER); IPR015876 (PANTHER); IPR015876 (CDD)	P:GO:0006629; P:GO:0055114; F:GO:0016717	P:lipid metabolic process; P:oxidation-reduction process; F:oxidoreductase activity, acting on paired donors, with oxidation of a pair of donors resulting in the reduction of molecular oxygen to two molecules of water	[INTERPRO, BLASTED, MAPPED, ANNOTATED]	NP_731712	desaturase 1, isoform E	1712	ref|NP_731712.1|desaturase 1, isoform E [Drosophila melanogaster]	4.9e-127	66.1765	378.252	340
4d	XM_032935419.1	303	6981	0.035192	log-Gauss-probit	4	2.15095	12.1964	12.1964	3.5096	-0.176693	0.0804599	lGP.U	U	12.1964	0.176693	3.5096	12.0197	0.23634	NA	0.00527011	1.35764	Inf	Inf	935	23911	XM_032935419	glycine-rich cell wall structural protein 1-like	1112	3	1.9e-25	88.59	NA					no IPS match	no IPS match	no IPS match	[INTERPRO, BLASTED]			1112	No Blast Hit	NA	NA	NA	NA
4d	XM_032935612.1	371	9034	0.049153	log-Gauss-probit	5	1.08265	8.69581	8.78266	1.31994	-0.307149	0.148573	lGP.U	U	8.78266	0.352531	1.49141	8.43013	0.338668	NA	0.0409661	0.771348	Inf	Inf	887	17571	XM_032935612	UDP-glucuronosyltransferase 2B7-like	1578	20	0	70.08	3	F:GO:0015020; C:GO:0016021; C:GO:0043231	F:glucuronosyltransferase activity; C:integral component of membrane; C:intracellular membrane-bounded organelle	EC:2.4.1.17	Glucuronosyltransferase	G3DSA:3.40.50.2000 (GENE3D); IPR002213 (PFAM); G3DSA:3.40.50.2000 (GENE3D); PTHR21015 (PANTHER); IPR035595 (PROSITE_PATTERNS); cd03784 (CDD); SSF53756 (SUPERFAMILY)	F:GO:0008194	F:UDP-glycosyltransferase activity	[INTERPRO, BLASTED, MAPPED, ANNOTATED]	NP_724419	UDP-glycosyltransferase family 50 member B3, isoform D	1578	ref|NP_724419.3|UDP-glycosyltransferase family 50 member B3, isoform D [Drosophila melanogaster]	8.78e-74	51.4831	243.817	472
4d	XM_032935963.1	151	17454	0.00490653	log-Gauss-probit	4	1.67745	10.3304	10.3304	2.0246	-0.60845	0.271	lGP.U	U	10.3304	0.60845	2.0246	9.72194	0.239767	NA	0.0099987	0.71961	Inf	Inf	956	286	XM_032935963	ABC protein, subfamily ABCG	2225	20	0	84.39	5	P:GO:0055085; F:GO:0005524; F:GO:0016887; C:GO:0005886; C:GO:0016021	P:transmembrane transport; F:ATP binding; F:ATPase activity; C:plasma membrane; C:integral component of membrane	EC:3.6.1.3; EC:3.6.1.15	Adenosinetriphosphatase; Nucleoside-triphosphate phosphatase	IPR013525 (PFAM); G3DSA:3.40.50.300 (GENE3D); IPR003439 (PFAM); PF19055 (PFAM); IPR005284 (TIGRFAM); PTHR19241 (PANTHER); PTHR19241:SF520 (PANTHER); IPR017871 (PROSITE_PATTERNS); IPR003439 (PROSITE_PROFILES); cd03213 (CDD); IPR027417 (SUPERFAMILY)	P:GO:0055085; F:GO:0005524; F:GO:0016887; C:GO:0016020; C:GO:0016021	P:transmembrane transport; F:ATP binding; F:ATPase activity; C:membrane; C:integral component of membrane	[INTERPRO, BLASTED, MAPPED, ANNOTATED]	NP_476787	white	2225	ref|NP_476787.1|white [Drosophila melanogaster]	0	66.0465	545.814	645
4d	XM_032936002.1	368	831	0.0483657	log-Gauss-probit	4	2.87701	10.18	10.18	4.95274	-0.108057	0.0438203	lGP.U	U	10.18	0.108057	4.95274	10.072	0.103784	NA	0.000353724	0.861015	Inf	Inf	919	3673	XM_032936002	Prefoldin subunit 1	588	20	4.4e-89	81.21	5	P:GO:0006457; F:GO:0044183; F:GO:0051082; C:GO:0005737; C:GO:0016272	P:protein folding; F:protein folding chaperone; F:unfolded protein binding; C:cytoplasm; C:prefoldin complex			IPR002777 (PFAM); IPR009053 (G3DSA:1.10.287.GENE3D); PTHR20903 (PANTHER); SSF46579 (SUPERFAMILY)	P:GO:0006457; F:GO:0051082; C:GO:0016272	P:protein folding; F:unfolded protein binding; C:prefoldin complex	[INTERPRO, BLASTED, MAPPED, ANNOTATED]	NP_608992	prefoldin 1, isoform A	588	ref|NP_608992.1|prefoldin 1, isoform A [Drosophila melanogaster]	9.8e-28	68.595	102.064	121
4d	XM_032936030.1	50	22495	3.63055e-06	Gauss-probit	4	18.2256	10.4195	10.4195	22.9761	-2.72385	0.56204	GP.U	U	9.18898	2.72349	22.9761	7.69564	6.30374	10.432	3.42352	18.7672	6.54396	78.7482	987	14675	XM_032936030	cubilin-like isoform X1	3174	20	0	56.09	NA					IPR035914 (G3DSA:2.60.120.GENE3D); IPR000859 (PFAM); PTHR45645:SF12 (PANTHER); PTHR45645 (PANTHER); PTHR45645 (PANTHER); PTHR45645:SF12 (PANTHER); IPR000859 (PROSITE_PROFILES); IPR000859 (PROSITE_PROFILES); IPR000859 (CDD); IPR000859 (CDD); IPR035914 (SUPERFAMILY); IPR035914 (SUPERFAMILY)	no GO terms	no GO terms	[INTERPRO, BLASTED]	NP_733035	tolkin, isoform B	3174	ref|NP_733035.1|tolkin, isoform B [Drosophila melanogaster]	2.72e-08	40.6716	58.9214	268
4d	XM_032936178.1	167	18278	0.00713381	log-Gauss-probit	5	2.85142	12.9621	11.2618	92.7608	-0.824228	0.112853	lGP.U	U	11.2618	0.282543	8.87581	11.0234	0.661416	NA	NA	NA	NA	NA	270	24669	XM_032936178	uncharacterized protein LOC116929021	951	3	1.01e-59	90.05	NA					mobidb-lite (MOBIDB_LITE); mobidb-lite (MOBIDB_LITE)	no GO terms	no GO terms	[INTERPRO, BLASTED]			951	No Blast Hit	NA	NA	NA	NA
4d	XM_032936344.1	149	6766	0.00485748	log-Gauss-probit	5	0.444668	11.2949	11.3707	1.29494	-0.166106	0.0602357	lGP.U	U	11.3707	0.206728	1.40407	11.164	0.668668	NA	NA	NA	NA	NA	325	13155	XM_032936344	serine/threonine-protein kinase Sgk2-like	2142	20	0	72.27	5	P:GO:0018105; P:GO:0035556; F:GO:0004674; F:GO:0005524; F:GO:0035091	P:peptidyl-serine phosphorylation; P:intracellular signal transduction; F:protein serine/threonine kinase activity; F:ATP binding; F:phosphatidylinositol binding	EC:2.7.11	Transferring phosphorus-containing groups	G3DSA:1.10.510.10 (GENE3D); IPR017892 (PFAM); IPR001683 (PFAM); IPR036871 (G3DSA:3.30.1520.GENE3D); G3DSA:3.30.200.20 (GENE3D); IPR000719 (PFAM); mobidb-lite (MOBIDB_LITE); mobidb-lite (MOBIDB_LITE); mobidb-lite (MOBIDB_LITE); PTHR24351 (PANTHER); PTHR24351:SF197 (PANTHER); PTHR24351:SF197 (PANTHER); PTHR24351 (PANTHER); IPR017441 (PROSITE_PATTERNS); IPR008271 (PROSITE_PATTERNS); IPR001683 (PROSI…	P:GO:0006468; F:GO:0004672; F:GO:0004674; F:GO:0005524; F:GO:0035091	P:protein phosphorylation; F:protein kinase activity; F:protein serine/threonine kinase activity; F:ATP binding; F:phosphatidylinositol binding	[INTERPRO, BLASTED, MAPPED, ANNOTATED]	NP_732115	Akt1, isoform B	2142	ref|NP_732115.1|Akt1, isoform B [Drosophila melanogaster]	1.45e-105	70.9571	332.798	303
4d	XM_032936585.1	88	7327	0.000496072	log-Gauss-probit	5	0.63831	11.7352	11.6431	5.77885	-0.0746876	0.0371117	lGP.U	U	11.6431	0.129646	4.22039	11.6056	3.9428	NA	NA	NA	NA	NA	477	15088	XM_032936585	Cytochrome b-c1 complex subunit 7	639	20	5.14e-76	77.8	4	P:GO:0006122; P:GO:0009060; P:GO:0034551; C:GO:0005750	P:mitochondrial electron transport, ubiquinol to cytochrome c; P:aerobic respiration; P:mitochondrial respiratory chain complex III assembly; C:mitochondrial respiratory chain complex III			IPR003197 (PIRSF); IPR036544 (G3DSA:1.10.1090.GENE3D); IPR003197 (PFAM); PTHR12022:SF0 (PANTHER); IPR003197 (PANTHER); IPR036544 (SUPERFAMILY)	P:GO:0006122; C:GO:0005750	P:mitochondrial electron transport, ubiquinol to cytochrome c; C:mitochondrial respiratory chain complex III	[INTERPRO, BLASTED, MAPPED, ANNOTATED]	NP_651614	Ubiquinol-cytochrome c reductase 14 kDa subunit-like	639	ref|NP_651614.1|Ubiquinol-cytochrome c reductase 14 kDa subunit-like [Drosophila melanogaster]	5.43e-40	73.3333	133.265	105
4d	XM_032937137.1	249	18989	0.0214729	log-Gauss-probit	5	2.73943	13.7181	9.63693	352.347	-1.35203	0.0964959	lGP.U	U	9.63693	0.289657	13.01	9.44844	1.65485	NA	NA	NA	NA	NA	269	3147	XM_032937137	major facilitator superfamily domain-containing protein 6-like	2225	20	0	61.16	3	P:GO:0055085; F:GO:0022857; C:GO:0016021	P:transmembrane transport; F:transmembrane transporter activity; C:integral component of membrane			IPR024989 (PFAM); G3DSA:1.20.1250.20 (GENE3D); G3DSA:1.20.1250.20 (GENE3D); PTHR16172:SF38 (PANTHER); PTHR16172:SF38 (PANTHER); PTHR16172 (PANTHER); PTHR16172 (PANTHER); IPR020846 (PROSITE_PROFILES); cd17335 (CDD); IPR036259 (SUPERFAMILY)	F:GO:0022857	F:transmembrane transporter activity	[INTERPRO, BLASTED, MAPPED, ANNOTATED]	NP_001245843	sugar baby, isoform E	2225	ref|NP_001245843.1|uncharacterized protein Dmel_CG31663, isoform B [Drosophila melanogaster]	3.5e-21	47.9705	99.7525	271
4d	XM_032937762.1	92	17365	0.000673071	log-Gauss-probit	4	2.40422	9.57363	9.57363	3.36102	-0.25356	0.0840133	lGP.U	U	9.57363	0.25356	3.36102	9.32007	0.0942998	NA	0.00290897	0.475305	Inf	Inf	973	22980	XM_032937762	uncharacterized protein LOC116930356	1724	6	0	79.74	NA					no IPS match	no IPS match	no IPS match	[INTERPRO, BLASTED]			1724	No Blast Hit	NA	NA	NA	NA
4d	XM_032938229.1	250	20253	0.0219076	log-Gauss-probit	4	2.98202	10.4476	10.4476	4.81338	-0.127765	0.0539999	lGP.U	U	10.4476	0.127765	4.81338	10.3199	0.0960844	NA	0.000490783	0.955904	Inf	Inf	901	26716	XM_032938229	disks large-associated protein 5-like	2706	20	0	63.26	4	P:GO:0006357; P:GO:0023052; F:GO:0000981; F:GO:0003677	P:regulation of transcription by RNA polymerase II; P:signaling; F:DNA-binding transcription factor activity, RNA polymerase II-specific; F:DNA binding			IPR005026 (PFAM); mobidb-lite (MOBIDB_LITE); mobidb-lite (MOBIDB_LITE); mobidb-lite (MOBIDB_LITE); mobidb-lite (MOBIDB_LITE); mobidb-lite (MOBIDB_LITE); mobidb-lite (MOBIDB_LITE); IPR005026 (PANTHER); PTHR12353:SF34 (PANTHER); PTHR12353:SF34 (PANTHER)	P:GO:0023052	P:signaling	[INTERPRO, BLASTED, MAPPED, ANNOTATED]			2706	No Blast Hit	NA	NA	NA	NA
4d	XM_032938462.1	123	13910	0.00228845	log-Gauss-probit	4	1.9839	10.5922	10.5922	1.94017	-0.234742	0.0992735	lGP.U	U	10.5922	0.234742	1.94017	10.3574	0.143703	NA	0.00219955	0.672954	Inf	Inf	942	17599	XM_032938462	Glutamate--cysteine ligase regulatory subunit	1255	20	2.87e-156	63.71	3	P:GO:0006750; F:GO:0016874; F:GO:0035226	P:glutathione biosynthetic process; F:ligase activity; F:glutamate-cysteine ligase catalytic subunit binding			IPR023210 (PFAM); IPR036812 (G3DSA:3.20.20.GENE3D); IPR032963 (PANTHER); IPR036812 (SUPERFAMILY)	P:GO:0006750; F:GO:0035226	P:glutathione biosynthetic process; F:glutamate-cysteine ligase catalytic subunit binding	[INTERPRO, BLASTED, MAPPED, ANNOTATED]	NP_732780	Glutamate-cysteine ligase modifier subunit, isoform A	1255	ref|NP_732780.1|Glutamate-cysteine ligase modifier subunit, isoform A [Drosophila melanogaster]	1.06e-29	47.8571	117.087	280
4d	XM_032938512.1	361	6600	0.0476135	log-Gauss-probit	4	0.539886	8.93465	8.93465	1.6117	-0.236753	0.0651013	lGP.U	U	8.93465	0.236753	1.6117	8.6979	0.676884	NA	0.293006	0.808142	Inf	Inf	602	34151	XM_032938512	selenoprotein K-like	582	20	2.11e-51	63.1	3	P:GO:0006816; P:GO:0032469; C:GO:0005789	P:calcium ion transport; P:endoplasmic reticulum calcium ion homeostasis; C:endoplasmic reticulum membrane			IPR024491 (PFAM); mobidb-lite (MOBIDB_LITE); mobidb-lite (MOBIDB_LITE)	no GO terms	no GO terms	[INTERPRO, BLASTED, MAPPED, ANNOTATED]			582	No Blast Hit	NA	NA	NA	NA
4d	XM_032938532.1	125	2336	0.00236224	log-Gauss-probit	5	0.684817	11.5088	11.5824	1.30888	-0.459496	0.0417395	lGP.U	U	11.5824	0.497227	1.36742	11.0851	0.289819	NA	0.219827	0.361102	Inf	Inf	994	5213	XM_032938532	arrestin homolog	1663	20	0	80.18	3	P:GO:0002031; F:GO:0001664; C:GO:0005737	P:G protein-coupled receptor internalization; F:G protein-coupled receptor binding; C:cytoplasm			IPR000698 (PRINTS); IPR011022 (PFAM); IPR011021 (PFAM); IPR014752 (G3DSA:2.60.40.GENE3D); IPR014753 (G3DSA:2.60.40.GENE3D); mobidb-lite (MOBIDB_LITE); PTHR11792:SF16 (PANTHER); IPR000698 (PANTHER); IPR017864 (PROSITE_PATTERNS); IPR014756 (SUPERFAMILY); IPR014756 (SUPERFAMILY)	P:GO:0007165	P:signal transduction	[INTERPRO, BLASTED, MAPPED, ANNOTATED]	NP_476681	arrestin 1, isoform A	1663	ref|NP_476681.1|arrestin 1, isoform A [Drosophila melanogaster]	2.71e-133	77.809	392.889	356
4d	XM_032938637.1	221	14929	0.0164693	log-Gauss-probit	4	2.68256	9.5055	9.5055	2.26522	-0.204164	0.0901059	lGP.U	U	9.5055	0.204164	2.26522	9.30134	0.0732882	NA	0.00028483	0.674706	Inf	Inf	889	6490	XM_032938637	short-chain dehydrogenase/reductase family 9C member 7-like	1786	20	0	69.71	3	P:GO:0055114; F:GO:0016491; C:GO:0016021	P:oxidation-reduction process; F:oxidoreductase activity; C:integral component of membrane			IPR002347 (PRINTS); IPR002347 (PRINTS); IPR002347 (PFAM); G3DSA:3.40.50.720 (GENE3D); mobidb-lite (MOBIDB_LITE); PTHR43313:SF36 (PANTHER); PTHR43313 (PANTHER); IPR020904 (PROSITE_PATTERNS); IPR036291 (SUPERFAMILY)	F:GO:0016491	F:oxidoreductase activity	[INTERPRO, BLASTED, MAPPED, ANNOTATED]	NP_610724	firelighter, isoform E	1786	ref|NP_610724.1|uncharacterized protein Dmel_CG8888 [Drosophila melanogaster]	4.89e-35	49.5082	137.117	305
4d	XM_032938995.1	292	7416	0.0332622	log-Gauss-probit	4	2.6514	5.5335	5.5335	18.9697	-0.232609	0.105137	lGP.U	U	5.5335	0.232609	18.9697	5.30089	0.671293	NA	0.0143468	7.0131	Inf	Inf	849	27476	XM_032938995	uncharacterized protein LOC116931403	1097	4	1.67e-155	82.23	1	C:GO:0016021	C:integral component of membrane			mobidb-lite (MOBIDB_LITE); PTHR23320:SF137 (PANTHER); IPR030417 (PANTHER)	no GO terms	no GO terms	[INTERPRO, BLASTED, MAPPED, ANNOTATED]			1097	No Blast Hit	NA	NA	NA	NA
4d	XM_032939678.1	341	19022	0.0420434	log-Gauss-probit	4	0.788718	9.41421	9.41421	1.3034	-1.47933	0.512987	lGP.U	U	9.41421	1.47933	1.3034	7.93488	0.413567	0.615767	0.168748	0.668682	0.365379	0.998069	941	1804	XM_032939678	glucose dehydrogenase [FAD, quinone]-like	2455	20	0	85.5	4	P:GO:0055114; F:GO:0016614; F:GO:0050660; C:GO:0016021	P:oxidation-reduction process; F:oxidoreductase activity, acting on CH-OH group of donors; F:flavin adenine dinucleotide binding; C:integral component of membrane			IPR036188 (G3DSA:3.50.50.GENE3D); IPR012132 (PIRSF); IPR000172 (PFAM); IPR007867 (PFAM); G3DSA:3.30.560.10 (GENE3D); PTHR11552:SF198 (PANTHER); IPR012132 (PANTHER); IPR000172 (PROSITE_PATTERNS); IPR000172 (PROSITE_PATTERNS); SSF54373 (SUPERFAMILY); IPR036188 (SUPERFAMILY)	P:GO:0055114; F:GO:0016614; F:GO:0050660	P:oxidation-reduction process; F:oxidoreductase activity, acting on CH-OH group of donors; F:flavin adenine dinucleotide binding	[INTERPRO, BLASTED, MAPPED, ANNOTATED]	NP_572987	uncharacterized protein Dmel_CG9503	2455	ref|NP_572987.1|uncharacterized protein Dmel_CG9503 [Drosophila melanogaster]	0	71.6194	695.271	599
4d	XM_032939931.1	144	16625	0.00458175	log-Gauss-probit	4	1.05903	14.2343	14.2343	0.709553	-0.128943	0.0524479	lGP.U	U	14.2343	0.128943	0.709553	14.1053	0.171428	NA	0.00442092	0.347551	Inf	Inf	817	31684	XM_032939931	extensin-2-like	2103	16	3.98e-132	57.98	NA					IPR026075 (PANTHER); PTHR23263:SF124 (PANTHER); IPR026075 (PANTHER); PTHR23263:SF124 (PANTHER); IPR026075 (PANTHER); PTHR23263:SF124 (PANTHER)	no GO terms	no GO terms	[INTERPRO, BLASTED]			2103	No Blast Hit	NA	NA	NA	NA
4d	XM_032939945.1	61	13030	3.0033e-05	log-Gauss-probit	4	2.0798	12.1216	12.1216	5.20174	-0.541547	0.195931	lGP.U	U	12.1216	0.541547	5.20174	11.58	0.268019	NA	0.0246337	1.15089	Inf	Inf	980	1253	XM_032939945	Tryptophan 2,3-dioxygenase	1969	20	0	86.15	7	P:GO:0006727; P:GO:0019441; P:GO:0019442; P:GO:0055114; F:GO:0004833; F:GO:0020037; F:GO:0046872	P:ommochrome biosynthetic process; P:tryptophan catabolic process to kynurenine; P:tryptophan catabolic process to acetyl-CoA; P:oxidation-reduction process; F:tryptophan 2,3-dioxygenase activity; F:heme binding; F:metal ion binding	EC:1.13.11; EC:1.13.11.11	Acting on single donors with incorporation of molecular oxygen (oxygenases). The oxygen incorporated need not be derived from O(2); Tryptophan 2,3-dioxygenase	IPR004981 (PFAM); mobidb-lite (MOBIDB_LITE); IPR004981 (PANTHER); IPR004981 (HAMAP); IPR037217 (SUPERFAMILY)	P:GO:0019441; F:GO:0004833; F:GO:0020037; F:GO:0046872	P:tryptophan catabolic process to kynurenine; F:tryptophan 2,3-dioxygenase activity; F:heme binding; F:metal ion binding	[INTERPRO, BLASTED, MAPPED, ANNOTATED]	NP_511113	vermilion	1969	ref|NP_511113.1|vermilion [Drosophila melanogaster]	8.2e-159	79.1328	462.225	369
4d	XM_032940025.1	196	1958	0.0136611	log-Gauss-probit	4	2.27403	10.228	10.228	0.153961	-0.206625	0.0853012	lGP.U	U	10.228	0.206625	0.153961	10.0214	0.0074466	NA	NA	NA	NA	NA	492	28505	XM_032940025	extensin-2-like	424	5	5.95e-20	92.04	NA					PTHR23263:SF124 (PANTHER); IPR026075 (PANTHER)	no GO terms	no GO terms	[INTERPRO, BLASTED]			424	No Blast Hit	NA	NA	NA	NA
4d	XM_032940044.1	84	8365	0.000404023	log-Gauss-probit	4	2.54754	12.935	12.935	0.701945	-0.128564	0.0394529	lGP.U	U	12.935	0.128564	0.701945	12.8064	0.0139721	NA	9.77778e-05	0.183583	Inf	Inf	845	3682	XM_032940044	putative golgin subfamily A member 6-like protein 3 isoform X3	1383	20	9.04e-161	69.45	6	P:GO:0007019; P:GO:0031110; P:GO:0031175; F:GO:0015631; C:GO:0005737; C:GO:0043005	P:microtubule depolymerization; P:regulation of microtubule polymerization or depolymerization; P:neuron projection development; F:tubulin binding; C:cytoplasm; C:neuron projection			IPR000956 (PRINTS); G3DSA:1.20.58.580 (GENE3D); G3DSA:1.20.58.580 (GENE3D); IPR000956 (PFAM); mobidb-lite (MOBIDB_LITE); mobidb-lite (MOBIDB_LITE); mobidb-lite (MOBIDB_LITE); PTHR10104:SF1 (PANTHER); IPR000956 (PANTHER); IPR000956 (PROSITE_PROFILES); IPR036002 (SUPERFAMILY)	P:GO:0031110	P:regulation of microtubule polymerization or depolymerization	[INTERPRO, BLASTED, MAPPED, ANNOTATED]	NP_723156	stathmin, isoform C	1383	ref|NP_723156.1|stathmin, isoform C [Drosophila melanogaster]	8.18e-31	57.4074	120.168	270
4d	XM_032940938.1	128	10465	0.00263785	log-Gauss-probit	4	2.58959	11.6568	11.6568	1.725	-0.117344	0.0510417	lGP.U	U	11.6568	0.117344	1.725	11.5395	0.061043	NA	0.000308084	0.58726	Inf	Inf	901	26145	XM_032940938	MFS-type transporter SLC18B1-like	2495	20	0	63.64	3	P:GO:0055085; F:GO:0022857; C:GO:0016021	P:transmembrane transport; F:transmembrane transporter activity; C:integral component of membrane			G3DSA:1.20.1250.20 (GENE3D); G3DSA:1.20.1250.20 (GENE3D); IPR011701 (PFAM); mobidb-lite (MOBIDB_LITE); PTHR23506:SF26 (PANTHER); PTHR23506 (PANTHER); IPR020846 (PROSITE_PROFILES); cd17385 (CDD); IPR036259 (SUPERFAMILY)	P:GO:0055085; F:GO:0022857	P:transmembrane transport; F:transmembrane transporter activity	[INTERPRO, BLASTED, MAPPED, ANNOTATED]			2495	No Blast Hit	NA	NA	NA	NA
4d	XM_032941316.1	100	18112	0.000723954	log-Gauss-probit	4	1.30816	12.1239	12.1239	0.485262	-0.124248	0.0462575	lGP.U	U	12.1239	0.124248	0.485262	11.9996	0.0771644	NA	0.000800127	0.296294	Inf	Inf	740	29790	XM_032941316	extensin-2-like	840	20	1.67e-117	59.9	NA					IPR026075 (PANTHER); PTHR23263:SF124 (PANTHER)	no GO terms	no GO terms	[INTERPRO, BLASTED]			840	No Blast Hit	NA	NA	NA	NA
4d	XM_032941602.1	66	5314	4.52305e-05	log-Gauss-probit	4	1.74774	7.61902	7.61902	1.67371	-0.540228	0.185912	lGP.U	U	7.61902	0.540228	1.67371	7.07879	0.13032	NA	0.00488009	0.427078	Inf	Inf	980	297	XM_032941602	protein white-like	2522	20	0	85.04	5	P:GO:0055085; F:GO:0005524; F:GO:0016887; C:GO:0005886; C:GO:0016021	P:transmembrane transport; F:ATP binding; F:ATPase activity; C:plasma membrane; C:integral component of membrane	EC:3.6.1.3; EC:3.6.1.15	Adenosinetriphosphatase; Nucleoside-triphosphate phosphatase	G3DSA:3.40.50.300 (GENE3D); PF19055 (PFAM); IPR005284 (TIGRFAM); IPR013525 (PFAM); IPR003439 (PFAM); mobidb-lite (MOBIDB_LITE); mobidb-lite (MOBIDB_LITE); PTHR19241 (PANTHER); PTHR19241:SF520 (PANTHER); IPR017871 (PROSITE_PATTERNS); IPR003439 (PROSITE_PROFILES); cd03213 (CDD); IPR027417 (SUPERFAMILY)	P:GO:0055085; F:GO:0005524; F:GO:0016887; C:GO:0016020; C:GO:0016021	P:transmembrane transport; F:ATP binding; F:ATPase activity; C:membrane; C:integral component of membrane	[INTERPRO, BLASTED, MAPPED, ANNOTATED]	NP_476787	white	2522	ref|NP_476787.1|white [Drosophila melanogaster]	0	68.2353	541.962	595
4d	XM_032941777.1	3	12846	4.55163e-41	log-Gauss-probit	5	1.98656	8.88117	8.20046	5.48936	-0.334713	0.0637879	lGP.U	U	8.20046	0.615425	1.09533	8.10161	0.283335	NA	0.0147665	7.20397	Inf	Inf	963	20452	XM_032941777	Septin-4-like protein	2040	20	0	76.24	1	F:GO:0005525	F:GTP binding			IPR006073 (PFAM); G3DSA:3.40.50.300 (GENE3D); PTHR18884:SF83 (PANTHER); PTHR18884 (PANTHER); cd00882 (CDD); IPR027417 (SUPERFAMILY)	F:GO:0005525	F:GTP binding	[INTERPRO, BLASTED, MAPPED, ANNOTATED]			2040	No Blast Hit	NA	NA	NA	NA
4d	XM_032941800.1	225	21469	0.0177	log-Gauss-probit	4	1.9359	7.64638	7.64638	1.91663	-0.674226	0.311054	lGP.U	U	7.64638	0.674226	1.91663	6.97215	0.172487	NA	0.0022849	0.734995	0.159863	Inf	932	5345	XM_032941800	dopa decarboxylase	1230	20	0	86.94	6	P:GO:0006520; P:GO:0006584; P:GO:0042427; F:GO:0004058; F:GO:0030170; C:GO:0005737	P:cellular amino acid metabolic process; P:catecholamine metabolic process; P:serotonin biosynthetic process; F:aromatic-L-amino-acid decarboxylase activity; F:pyridoxal phosphate binding; C:cytoplasm	EC:4.1.1.28	Aromatic-L-amino-acid decarboxylase	IPR010977 (PRINTS); IPR002129 (PFAM); IPR015421 (G3DSA:3.40.640.GENE3D); mobidb-lite (MOBIDB_LITE); mobidb-lite (MOBIDB_LITE); mobidb-lite (MOBIDB_LITE); PTHR11999:SF60 (PANTHER); PTHR11999 (PANTHER); IPR021115 (PROSITE_PATTERNS); IPR015424 (SUPERFAMILY)	P:GO:0006520; P:GO:0019752; F:GO:0003824; F:GO:0016831; F:GO:0030170	P:cellular amino acid metabolic process; P:carboxylic acid metabolic process; F:catalytic activity; F:carboxy-lyase activity; F:pyridoxal phosphate binding	[INTERPRO, BLASTED, MAPPED, ANNOTATED]	NP_724164	dopa decarboxylase, isoform B	1230	ref|NP_724164.1|dopa decarboxylase, isoform B [Drosophila melanogaster]	4.66e-131	81.7518	385.956	274
4d	XM_032941827.1	327	21297	0.0404531	log-Gauss-probit	4	2.59833	9.49254	9.49254	4.22469	-0.135506	0.0575662	lGP.U	U	9.49254	0.135506	4.22469	9.35703	0.141006	NA	0.00174222	1.16491	Inf	Inf	936	15498	XM_032941827	cytochrome P450 4C1-like	2066	20	0	82.13	7	P:GO:0006697; P:GO:0055114; F:GO:0004497; F:GO:0005506; F:GO:0016705; F:GO:0020037; C:GO:0016021	P:ecdysone biosynthetic process; P:oxidation-reduction process; F:monooxygenase activity; F:iron ion binding; F:oxidoreductase activity, acting on paired donors, with incorporation or reduction of molecular oxygen; F:heme binding; C:integral component of membrane			IPR002401 (PRINTS); IPR001128 (PRINTS); IPR036396 (G3DSA:1.10.630.GENE3D); IPR001128 (PFAM); PTHR24291:SF56 (PANTHER); PTHR24291 (PANTHER); IPR017972 (PROSITE_PATTERNS); IPR036396 (SUPERFAMILY)	P:GO:0055114; F:GO:0005506; F:GO:0016705; F:GO:0020037	P:oxidation-reduction process; F:iron ion binding; F:oxidoreductase activity, acting on paired donors, with incorporation or reduction of molecular oxygen; F:heme binding	[INTERPRO, BLASTED, MAPPED, ANNOTATED]	NP_524598	cytochrome P450-4c3	2066	ref|NP_524598.1|cytochrome P450-4c3 [Drosophila melanogaster]	5.62e-121	63.9908	372.089	436
4d	XM_032941930.1	152	204	0.00525554	log-Gauss-probit	4	2.28752	11.879	11.879	2.75555	-0.166652	0.076242	lGP.U	U	11.879	0.166652	2.75555	11.7123	0.157687	NA	0.00179688	1.03465	Inf	Inf	919	15940	XM_032941930	RNA-binding protein fusilli	4487	20	0	70.88	4	P:GO:0043484; F:GO:0003729; C:GO:0005654; C:GO:1990904	P:regulation of RNA splicing; F:mRNA binding; C:nucleoplasm; C:ribonucleoprotein complex			IPR012677 (G3DSA:3.30.70.GENE3D); IPR000504 (PFAM); IPR012677 (G3DSA:3.30.70.GENE3D); IPR012677 (G3DSA:3.30.70.GENE3D); IPR036397 (G3DSA:3.30.420.GENE3D); PTHR13976 (PANTHER); PTHR13976:SF37 (PANTHER); IPR000504 (PROSITE_PROFILES); IPR000504 (PROSITE_PROFILES); cd12254 (CDD); IPR034980 (CDD); cd12743 (CDD); IPR035979 (SUPERFAMILY); IPR035979 (SUPERFAMILY); IPR035979 (SUPERFAMILY)	F:GO:0003676	F:nucleic acid binding	[INTERPRO, BLASTED, MAPPED, ANNOTATED]	NP_001163161	fusilli, isoform G	4487	ref|NP_001163161.1|fusilli, isoform G [Drosophila melanogaster]	2.03e-179	68.677	558.14	514
4d	XM_032942046.1	231	20671	0.0189028	log-Gauss-probit	5	0.680519	5.92374	6.1437	1.62038	-0.241791	0.128548	lGP.U	U	6.1437	0.367522	2.07432	5.77618	0.67794	NA	0.173586	1.03164	1.54751	Inf	572	18227	XM_032942046	probable chitinase 10	1953	20	0	82.2	5	P:GO:0005975; P:GO:0006032; F:GO:0004568; F:GO:0008061; C:GO:0005576	P:carbohydrate metabolic process; P:chitin catabolic process; F:chitinase activity; F:chitin binding; C:extracellular region	EC:3.2.1.14	Chitinase	IPR001223 (PFAM); G3DSA:2.170.140.10 (GENE3D); IPR002557 (PFAM); G3DSA:3.20.20.80 (GENE3D); IPR029070 (G3DSA:3.10.50.GENE3D); IPR001223 (PFAM); G3DSA:3.20.20.80 (GENE3D); mobidb-lite (MOBIDB_LITE); mobidb-lite (MOBIDB_LITE); PTHR11177:SF334 (PANTHER); PTHR11177 (PANTHER); IPR001579 (PROSITE_PATTERNS); IPR002557 (PROSITE_PROFILES); cd02872 (CDD); IPR036508 (SUPERFAMILY); IPR029070 (SUPERFAMILY); I…	P:GO:0005975; F:GO:0004553; F:GO:0008061; C:GO:0005576	P:carbohydrate metabolic process; F:hydrolase activity, hydrolyzing O-glycosyl compounds; F:chitin binding; C:extracellular region	[INTERPRO, BLASTED, MAPPED, ANNOTATED]	NP_001260698	chitinase 10, isoform C	1953	ref|NP_001260698.1|chitinase 10, isoform C [Drosophila melanogaster]	6.25e-93	61.4973	315.849	374
4d	XM_032942371.1	97	17763	0.000696156	log-Gauss-probit	4	2.34266	15.5754	15.5754	1.90607	-0.283518	0.130297	lGP.U	U	15.5754	0.283518	1.90607	15.2919	0.102679	NA	0.000496098	0.613173	Inf	Inf	906	30845	XM_032942371	vitellogenin-5-like, partial	5305	20	0	75.87	2	P:GO:0006869; F:GO:0005319	P:lipid transport; F:lipid transporter activity			IPR001846 (PFAM); IPR015816 (G3DSA:2.30.230.GENE3D); IPR011030 (G3DSA:1.25.10.GENE3D); IPR015255 (PFAM); IPR001747 (PFAM); PTHR23345 (PANTHER); PTHR23345:SF15 (PANTHER); IPR001747 (PROSITE_PROFILES); IPR001846 (PROSITE_PROFILES); IPR015819 (SUPERFAMILY); IPR011030 (SUPERFAMILY); IPR015819 (SUPERFAMILY)	P:GO:0006869; F:GO:0005319	P:lipid transport; F:lipid transporter activity	[INTERPRO, BLASTED, MAPPED, ANNOTATED]			5305	No Blast Hit	NA	NA	NA	NA
4d	XM_032942743.1	42	16122	7.95184e-07	Gauss-probit	4	19.6965	11.7406	11.7406	24.666	-1.65246	0.328144	GP.U	U	10.9862	1.65136	24.666	10.0881	6.55003	NA	3.49114	13.7077	13.258	Inf	958	27943	XM_032942743	vitellogenin fused with superoxide dismutase	5773	20	0	51.44	2	P:GO:0006869; F:GO:0005319	P:lipid transport; F:lipid transporter activity			IPR001747 (PFAM); IPR011030 (G3DSA:1.25.10.GENE3D); IPR015816 (G3DSA:2.30.230.GENE3D); IPR015255 (PFAM); IPR001846 (PFAM); PTHR23345:SF15 (PANTHER); PTHR23345 (PANTHER); IPR001747 (PROSITE_PROFILES); IPR001846 (PROSITE_PROFILES); IPR015819 (SUPERFAMILY); IPR011030 (SUPERFAMILY); IPR015819 (SUPERFAMILY)	P:GO:0006869; F:GO:0005319	P:lipid transport; F:lipid transporter activity	[INTERPRO, BLASTED, MAPPED, ANNOTATED]			5773	No Blast Hit	NA	NA	NA	NA
4d	XM_032943007.1	328	4993	0.0413595	log-Gauss-probit	4	2.85042	9.3617	9.3617	1.14875	-0.156127	0.0727613	lGP.U	U	9.3617	0.156127	1.14875	9.20558	0.0339256	NA	0.000114401	0.545822	Inf	Inf	764	21669	XM_032943007	Endocuticle structural glycoprotein SgAbd-1	623	2	1.53e-06	100	NA					PTHR23263:SF124 (PANTHER); IPR026075 (PANTHER)	no GO terms	no GO terms	[INTERPRO, BLASTED]			623	No Blast Hit	NA	NA	NA	NA
8d	XM_032920514.1	319	19569	0.00340269	log-Gauss-probit	4	1.28779	5.5965	5.5965	31.0815	0.324242	0.101777	lGP.bell	bell	5.5965	0.324242	31.0815	5.92074	4.37631	NA	1.01627	8.13919	Inf	Inf	979	13480	XM_032920514	high-affinity choline transporter 1-like	1561	20	0	78.66	6	P:GO:0008292; P:GO:0015871; P:GO:0055085; F:GO:0005307; C:GO:0005886; C:GO:0016021	P:acetylcholine biosynthetic process; P:choline transport; P:transmembrane transport; F:choline:sodium symporter activity; C:plasma membrane; C:integral component of membrane			IPR001734 (PFAM); IPR038377 (G3DSA:1.20.1730.GENE3D); PTHR45897:SF4 (PANTHER); PTHR45897 (PANTHER); IPR001734 (PROSITE_PROFILES); cd11474 (CDD)	P:GO:0055085; F:GO:0022857; C:GO:0016020	P:transmembrane transport; F:transmembrane transporter activity; C:membrane	[INTERPRO, BLASTED, MAPPED, ANNOTATED]	NP_732369	choline transporter, isoform B	1561	ref|NP_732369.1|choline transporter, isoform B [Drosophila melanogaster]	2.57e-113	74.1546	348.977	414
8d	XM_032921060.1	363	329	0.0048773	log-Gauss-probit	5	2.51265	8.43311	8.62657	1.50941	0.231322	0.112029	lGP.bell	bell	8.62657	0.274143	0.652721	8.77392	0.130614	NA	0.00138924	41.4533	Inf	Inf	543	19424	XM_032921060	protein bicaudal C homolog 1-like	1457	15	0	59.67	1	F:GO:0003676	F:nucleic acid binding			G3DSA:3.30.310.270 (GENE3D)	no GO terms	no GO terms	[INTERPRO, BLASTED, MAPPED, ANNOTATED]			1457	No Blast Hit	NA	NA	NA	NA
8d	XM_032921309.1	740	15550	0.0292593	log-Gauss-probit	4	0.953194	8.80522	8.80522	1.19272	0.153472	0.0702069	lGP.bell	bell	8.80522	0.153472	1.19272	8.9587	0.362105	NA	0.0548499	0.6629	Inf	Inf	920	7564	XM_032921309	Hypothetical predicted protein	2394	20	0	64.37	4	P:GO:0043547; P:GO:0051056; F:GO:0005096; C:GO:0005737	P:positive regulation of GTPase activity; P:regulation of small GTPase mediated signal transduction; F:GTPase activator activity; C:cytoplasm			IPR008936 (G3DSA:1.10.555.GENE3D); IPR000198 (PFAM); mobidb-lite (MOBIDB_LITE); mobidb-lite (MOBIDB_LITE); mobidb-lite (MOBIDB_LITE); mobidb-lite (MOBIDB_LITE); PTHR14963:SF7 (PANTHER); PTHR14963 (PANTHER); IPR000198 (PROSITE_PROFILES); IPR008936 (SUPERFAMILY)	P:GO:0007165	P:signal transduction	[INTERPRO, BLASTED, MAPPED, ANNOTATED]	NP_611236	Rho GTPase activating protein at 54D, isoform A	2394	ref|NP_611236.2|Rho GTPase activating protein at 54D, isoform A [Drosophila melanogaster]	3.45e-44	53.7915	172.94	422
8d	XM_032921637.1	429	13300	0.0072542	Gauss-probit	4	16.5168	9.34217	9.34217	14.462	0.616051	0.194841	GP.bell	bell	9.76206	0.61605	14.462	9.95822	13.3814	NA	3.0956	44.7988	Inf	Inf	991	20000	XM_032921637	sodium-dependent phosphate transport protein 2B-like	2537	20	0	78.01	6	P:GO:0035435; P:GO:0035725; P:GO:0044341; F:GO:0005436; F:GO:0015114; C:GO:0016021	P:phosphate ion transmembrane transport; P:sodium ion transmembrane transport; P:sodium-dependent phosphate transport; F:sodium:phosphate symporter activity; F:phosphate ion transmembrane transporter activity; C:integral component of membrane			IPR003841 (TIGRFAM); IPR003841 (PFAM); mobidb-lite (MOBIDB_LITE); mobidb-lite (MOBIDB_LITE); mobidb-lite (MOBIDB_LITE); mobidb-lite (MOBIDB_LITE); IPR003841 (PANTHER); IPR030147 (PTHR10010:PANTHER)	P:GO:0035435; P:GO:0044341; F:GO:0005436; F:GO:0015114; C:GO:0016020	P:phosphate ion transmembrane transport; P:sodium-dependent phosphate transport; F:sodium:phosphate symporter activity; F:phosphate ion transmembrane transporter activity; C:membrane	[INTERPRO, BLASTED, MAPPED, ANNOTATED]			2537	No Blast Hit	NA	NA	NA	NA
8d	XM_032921681.1	605	5777	0.0169847	log-Gauss-probit	5	1.56858	8.71743	8.79782	1.05038	0.0894342	0.0516952	lGP.bell	bell	8.79782	0.133857	0.598479	8.85275	0.37952	NA	0.00821029	17.2202	Inf	Inf	706	11006	XM_032921681	Charged multivesicular body protein 1a	1133	20	3.75e-139	85.65	7	P:GO:0007076; P:GO:0015031; P:GO:0032509; P:GO:0045324; C:GO:0000815; C:GO:0005771; C:GO:0016363	P:mitotic chromosome condensation; P:protein transport; P:endosome transport via multivesicular body sorting pathway; P:late endosome to vacuole transport; C:ESCRT III complex; C:multivesicular body; C:nuclear matrix			IPR005024 (PFAM); IPR042277 (G3DSA:1.20.1260.GENE3D); IPR029888 (PTHR10476:PANTHER); PTHR10476 (PANTHER)	P:GO:0007034; P:GO:0007076; P:GO:0016192; C:GO:0000815; C:GO:0016363	P:vacuolar transport; P:mitotic chromosome condensation; P:vesicle-mediated transport; C:ESCRT III complex; C:nuclear matrix	[INTERPRO, BLASTED, MAPPED, ANNOTATED]	NP_649051	charged multivesicular body protein 1, isoform A	1133	ref|NP_649051.3|charged multivesicular body protein 1, isoform A [Drosophila melanogaster]	4.65e-56	75.3695	182.956	203
8d	XM_032922089.1	936	17869	0.0474753	log-Gauss-probit	5	0.798864	14.0096	14.2347	1.36972	0.410894	0.200307	lGP.bell	bell	14.2347	0.533201	1.15032	14.5428	0.583908	NA	0.149318	8.55634	Inf	Inf	752	6334	XM_032922089	trypsin	1060	20	0	82.13	2	P:GO:0006508; F:GO:0004252	P:proteolysis; F:serine-type endopeptidase activity	EC:3.4.21.73; EC:3.4.24.7; EC:3.4.21.71; EC:3.4.24.3; EC:3.4.21.34; EC:3.4.21.78; EC:3.4.21.75; EC:3.4.21.26; EC:3.4.21.27; EC:3.4.21.68; EC:3.4.21.69; EC:3.4.24.34; EC:3.4.21.41; EC:3.4.21.83; EC:3.4.21.88; EC:3.4.21.45; EC:3.4.21.89; EC:3.4.21.42; EC:3.4.19.1; EC:3.4.21.43; EC:3.4.21.87; EC:3.4.21.38; EC:3.4.21.35; EC:3.4.21.79; EC:3.4.21.36; EC:3.4.21.102; EC:3.4.21.39; EC:3.4.21; EC:3.4.21.4;…	U-plasminogen activator; Interstitial collagenase; Pancreatic elastase II; Microbial collagenase; Plasma kallikrein; Granzyme A; Furin; Prolyl oligopeptidase; Coagulation factor XIa; T-plasminogen activator; Protein C (activated); Neutrophil collagenase; Complement subcomponent C1r; Oligopeptidase B; Repressor LexA; Complement factor I; Signal peptidase I; Complement subcomponent C1s; Acylaminoac…	IPR001314 (PRINTS); IPR001254 (PFAM); IPR043504 (G3DSA:2.40.10.GENE3D); PTHR24276 (PANTHER); IPR033116 (PROSITE_PATTERNS); IPR001254 (PROSITE_PROFILES); IPR001254 (CDD); IPR009003 (SUPERFAMILY)	P:GO:0006508; F:GO:0004252	P:proteolysis; F:serine-type endopeptidase activity	[INTERPRO, BLASTED, MAPPED, ANNOTATED]	NP_523691	zetaTrypsin	1060	ref|NP_523691.1|zetaTrypsin [Drosophila melanogaster]	1.52e-39	57.9151	141.739	259
8d	XM_032922159.1	389	10718	0.00567031	log-Gauss-probit	5	0.557429	10.6388	10.5847	1.54614	0.33051	0.0694496	lGP.bell	bell	10.5847	0.358246	1.60342	10.943	0.572276	NA	0.295835	0.699703	Inf	Inf	646	260	XM_032922159	Period circadian protein	5159	20	0	60.86	6	P:GO:0000122; P:GO:0032922; P:GO:0043153; F:GO:0000976; F:GO:0001222; C:GO:0005737	P:negative regulation of transcription by RNA polymerase II; P:circadian regulation of gene expression; P:entrainment of circadian clock by photoperiod; F:transcription regulatory region sequence-specific DNA binding; F:transcription corepressor binding; C:cytoplasm			PF14598 (PFAM); IPR022728 (PFAM); IPR013767 (PFAM); G3DSA:3.30.450.20 (GENE3D); G3DSA:3.30.450.20 (GENE3D); mobidb-lite (MOBIDB_LITE); mobidb-lite (MOBIDB_LITE); mobidb-lite (MOBIDB_LITE); mobidb-lite (MOBIDB_LITE); mobidb-lite (MOBIDB_LITE); mobidb-lite (MOBIDB_LITE); mobidb-lite (MOBIDB_LITE); mobidb-lite (MOBIDB_LITE); mobidb-lite (MOBIDB_LITE); mobidb-lite (MOBIDB_LITE); mobidb-lite (MOBIDB_L…	P:GO:0006355	P:regulation of transcription, DNA-templated	[INTERPRO, BLASTED, MAPPED, ANNOTATED]	NP_525056	period, isoform A	5159	ref|NP_525056.2|period, isoform A [Drosophila melanogaster]	7.66e-71	53.1915	262.307	470
8d	XM_032922179.1	522	2414	0.0120224	log-Gauss-probit	4	1.49739	7.6415	7.6415	2.47829	0.354518	0.143698	lGP.bell	bell	7.6415	0.354518	2.47829	7.99601	0.331268	NA	0.04083	0.887655	Inf	Inf	973	20536	XM_032922179	globin D, coelomic	1216	20	1.49e-124	60.52	7	P:GO:0015671; F:GO:0005344; F:GO:0019825; F:GO:0020037; F:GO:0046872; C:GO:0005576; C:GO:0005833	P:oxygen transport; F:oxygen carrier activity; F:oxygen binding; F:heme binding; F:metal ion binding; C:extracellular region; C:hemoglobin complex			IPR002336 (PRINTS); IPR000971 (PFAM); IPR012292 (G3DSA:1.10.490.GENE3D); PTHR47217 (PANTHER); IPR000971 (PROSITE_PROFILES); cd01040 (CDD); IPR009050 (SUPERFAMILY)	P:GO:0015671; F:GO:0019825; F:GO:0020037; C:GO:0005576; C:GO:0005833	P:oxygen transport; F:oxygen binding; F:heme binding; C:extracellular region; C:hemoglobin complex	[INTERPRO, BLASTED, MAPPED, ANNOTATED]			1216	No Blast Hit	NA	NA	NA	NA
8d	XM_032922753.1	378	8846	0.00531427	log-Gauss-probit	5	4.84859	8.89168	9.09425	0.34175	0.169474	0.0574076	lGP.bell	bell	9.09425	0.179858	0.0338517	9.18135	0.000871691	NA	NA	NA	NA	NA	382	1722	XM_032922753	Ubiquitin-conjugating enzyme E2 T	1404	20	3.91e-176	72.15	4	P:GO:0000209; P:GO:0006974; F:GO:0005524; F:GO:0061631	P:protein polyubiquitination; P:cellular response to DNA damage stimulus; F:ATP binding; F:ubiquitin conjugating enzyme activity	EC:2.3.2.23	E2 ubiquitin-conjugating enzyme	IPR016135 (G3DSA:3.10.110.GENE3D); IPR000608 (PFAM); mobidb-lite (MOBIDB_LITE); mobidb-lite (MOBIDB_LITE); mobidb-lite (MOBIDB_LITE); mobidb-lite (MOBIDB_LITE); PTHR24068 (PANTHER); PTHR24068:SF278 (PANTHER); IPR023313 (PROSITE_PATTERNS); IPR000608 (PROSITE_PROFILES); IPR000608 (CDD); IPR016135 (SUPERFAMILY)	no GO terms	no GO terms	[INTERPRO, BLASTED, MAPPED, ANNOTATED]	NP_511150	bendless, isoform A	1404	ref|NP_511150.1|bendless, isoform A [Drosophila melanogaster]	4.23e-33	59.3333	123.25	150
8d	XM_032923118.1	810	6687	0.0336757	log-Gauss-probit	4	0.99011	9.77516	9.77516	1.33632	0.229913	0.0967226	lGP.bell	bell	9.77516	0.229913	1.33632	10.0051	0.363152	NA	0.0442157	0.6739	Inf	Inf	947	21462	XM_032923118	uncharacterized protein LOC116917595	1924	3	0	73.62	3	P:GO:0006397; P:GO:0090501; F:GO:0004540	P:mRNA processing; P:RNA phosphodiester bond hydrolysis; F:ribonuclease activity			G3DSA:1.10.510.10 (GENE3D); PTHR13954:SF6 (PANTHER); PTHR13954 (PANTHER); IPR011009 (SUPERFAMILY)	no GO terms	no GO terms	[INTERPRO, BLASTED, MAPPED]			1924	No Blast Hit	NA	NA	NA	NA
8d	XM_032923130.1	606	19629	0.0169847	log-Gauss-probit	5	2.42875	5.93028	6.09031	0.290994	0.248221	0.104119	lGP.bell	bell	6.09031	0.321319	0.155805	6.26668	0.0163492	NA	0.0015947	11.8761	Inf	Inf	565	21474	XM_032923130	uncharacterized protein LOC116917602	1234	2	5.82e-80	98.21	1	C:GO:0016021	C:integral component of membrane			no IPS match	no IPS match	no IPS match	[INTERPRO, BLASTED, MAPPED, ANNOTATED]			1234	No Blast Hit	NA	NA	NA	NA
8d	XM_032923758.1	710	1131	0.0272418	log-Gauss-probit	5	1.38267	7.02172	7.18767	3.35929	0.237359	0.134164	lGP.bell	bell	7.18767	0.316656	2.28434	7.35123	1.06148	NA	0.0927026	71.0153	Inf	Inf	788	22100	XM_032923758	uncharacterized protein LOC116918143	611	3	5.58e-109	85.11	1	C:GO:0016021	C:integral component of membrane			no IPS match	no IPS match	no IPS match	[INTERPRO, BLASTED, MAPPED, ANNOTATED]			611	No Blast Hit	NA	NA	NA	NA
8d	XM_032923950.1	57	9809	1.42865e-05	log-Gauss-probit	5	3.10144	7.22961	8.0222	14.0182	0.516143	0.118595	lGP.bell	bell	8.0222	0.375468	2.09669	8.23599	0.14524	NA	NA	NA	NA	NA	258	14319	XM_032923950	endoribonuclease Dicer	5192	20	0	55.35	12	P:GO:0006309; P:GO:0030422; P:GO:0031054; P:GO:0090502; F:GO:0003723; F:GO:0004525; F:GO:0004530; F:GO:0005515; F:GO:0005524; C:GO:0005737; C:GO:0016021; C:GO:0016442	P:apoptotic DNA fragmentation; P:production of siRNA involved in RNA interference; P:pre-miRNA processing; P:RNA phosphodiester bond hydrolysis, endonucleolytic; F:RNA binding; F:ribonuclease III activity; F:deoxyribonuclease I activity; F:protein binding; F:ATP binding; C:cytoplasm; C:integral component of membrane; C:RISC complex	EC:3.1.30; EC:3.1.21; EC:3.1.21.1; EC:3.1.26; EC:3.1.26.3	Acting on ester bonds; Acting on ester bonds; Deoxyribonuclease I; Acting on ester bonds; Ribonuclease III	IPR036389 (G3DSA:1.10.1520.GENE3D); G3DSA:3.40.50.300 (GENE3D); G3DSA:3.30.160.20 (GENE3D); IPR003100 (PFAM); G3DSA:2.170.260.10 (GENE3D); PF03368 (PFAM); IPR036389 (G3DSA:1.10.1520.GENE3D); IPR038248 (G3DSA:3.30.160.GENE3D); IPR000999 (PFAM); IPR011545 (PFAM); IPR001650 (PFAM); mobidb-lite (MOBIDB_LITE); PTHR14950:SF37 (PANTHER); PTHR14950 (PANTHER); IPR000999 (PROSITE_PATTERNS); IPR000999 (PROS…	P:GO:0006396; F:GO:0003676; F:GO:0004525; F:GO:0005515; F:GO:0005524; F:GO:0016891	P:RNA processing; F:nucleic acid binding; F:ribonuclease III activity; F:protein binding; F:ATP binding; F:endoribonuclease activity, producing 5'-phosphomonoesters	[INTERPRO, BLASTED, MAPPED, ANNOTATED]	NP_524453	Dicer-2, isoform B	5192	ref|NP_524453.1|Dicer-1 [Drosophila melanogaster]	3.13e-102	57.0342	365.925	526
8d	XM_032924033.1	631	15312	0.0184094	log-Gauss-probit	4	2.0491	8.62522	8.62522	0.952049	0.229276	0.0982557	lGP.bell	bell	8.62522	0.229276	0.952049	8.85449	0.0660939	NA	0.000407989	0.386195	Inf	Inf	852	22375	XM_032924033	uncharacterized protein LOC116918344	3023	2	0	85.1	NA					mobidb-lite (MOBIDB_LITE); mobidb-lite (MOBIDB_LITE); mobidb-lite (MOBIDB_LITE); mobidb-lite (MOBIDB_LITE); mobidb-lite (MOBIDB_LITE)	no GO terms	no GO terms	[INTERPRO, BLASTED]			3023	No Blast Hit	NA	NA	NA	NA
8d	XM_032924045.1	834	17492	0.0371583	log-Gauss-probit	4	0.684954	8.8733	8.8733	1.67555	0.208459	0.0915947	lGP.bell	bell	8.8733	0.208459	1.67555	9.08176	0.69608	NA	0.151201	1.20188	Inf	Inf	667	9655	XM_032924045	putative Serine/threonine-protein kinase 33	4735	20	0	72.18	8	P:GO:0006468; P:GO:0036498; P:GO:0070059; F:GO:0004521; F:GO:0004674; F:GO:0005524; F:GO:0051082; C:GO:1990604	P:protein phosphorylation; P:IRE1-mediated unfolded protein response; P:intrinsic apoptotic signaling pathway in response to endoplasmic reticulum stress; F:endoribonuclease activity; F:protein serine/threonine kinase activity; F:ATP binding; F:unfolded protein binding; C:IRE1-TRAF2-ASK1 complex	EC:2.7.11	Transferring phosphorus-containing groups	IPR020683 (PFAM); G3DSA:1.10.510.10 (GENE3D); IPR000719 (PFAM); IPR036770 (G3DSA:1.25.40.GENE3D); G3DSA:1.10.510.10 (GENE3D); IPR036770 (G3DSA:1.25.40.GENE3D); IPR036770 (G3DSA:1.25.40.GENE3D); PTHR24178:SF9 (PANTHER); PTHR24178 (PANTHER); PTHR24178 (PANTHER); PTHR24178:SF9 (PANTHER); IPR017441 (PROSITE_PATTERNS); IPR008266 (PROSITE_PATTERNS); IPR008271 (PROSITE_PATTERNS); IPR002110 (PROSITE_PROF…	P:GO:0006468; F:GO:0004672; F:GO:0005515; F:GO:0005524	P:protein phosphorylation; F:protein kinase activity; F:protein binding; F:ATP binding	[INTERPRO, BLASTED, MAPPED, ANNOTATED]	NP_001097533	ankyrin 2, isoform N	4735	ref|NP_001097533.1|ankyrin 2, isoform N [Drosophila melanogaster]	7.81e-31	44.403	133.265	536
8d	XM_032925044.1	34	52	3.26016e-07	log-Gauss-probit	5	5.73249	7.27739	8.54299	51.5528	0.473612	0.0782718	lGP.bell	bell	8.54299	0.307647	0.114337	8.63007	0.0222106	NA	NA	NA	NA	NA	44	23378	XM_032925044	uncharacterized protein LOC116919141	2548	3	0	84.82	NA					mobidb-lite (MOBIDB_LITE); mobidb-lite (MOBIDB_LITE); mobidb-lite (MOBIDB_LITE); mobidb-lite (MOBIDB_LITE); mobidb-lite (MOBIDB_LITE); mobidb-lite (MOBIDB_LITE)	no GO terms	no GO terms	[INTERPRO, BLASTED]			2548	No Blast Hit	NA	NA	NA	NA
8d	XM_032925342.1	585	12300	0.0161052	log-Gauss-probit	4	1.97313	12.3881	12.3881	30.2446	0.0894799	0.0416185	lGP.bell	bell	12.3881	0.0894799	30.2446	12.4776	2.63251	NA	0.203128	10.7443	Inf	Inf	891	12705	XM_032925342	EOG090X09ZA	2162	20	0	95.7	1	F:GO:0005509	F:calcium ion binding			TIGR04336 (TIGRFAM); G3DSA:1.10.238.10 (GENE3D); IPR002048 (PFAM); IPR002737 (PFAM); G3DSA:1.10.238.10 (GENE3D); G3DSA:3.40.830.10 (GENE3D); G3DSA:1.10.238.10 (GENE3D); IPR002737 (PANTHER); IPR018247 (PROSITE_PATTERNS); IPR018247 (PROSITE_PATTERNS); IPR018247 (PROSITE_PATTERNS); IPR002737 (HAMAP); IPR002048 (PROSITE_PROFILES); IPR002048 (PROSITE_PROFILES); IPR002048 (PROSITE_PROFILES); IPR002048 …	F:GO:0005509	F:calcium ion binding	[INTERPRO, BLASTED, MAPPED, ANNOTATED]	NP_650252	calmodulin, isoform B	2162	ref|NP_650252.1|uncharacterized protein Dmel_CG8031 [Drosophila melanogaster]	5.73e-135	79.661	400.208	295
8d	XM_032925886.1	126	7878	0.000273863	log-Gauss-probit	5	1.21551	8.30904	8.45365	1.95656	0.423695	0.167627	lGP.bell	bell	8.45365	0.497583	1.65811	8.80896	0.402072	NA	0.0611382	1.66872	Inf	Inf	971	1739	XM_032925886	mRNA-capping enzyme-like	1320	20	0	74.45	3	P:GO:0006370; F:GO:0004484; C:GO:0016020	P:7-methylguanosine mRNA capping; F:mRNA guanylyltransferase activity; C:membrane	EC:2.7.7.50	mRNA guanylyltransferase	IPR001339 (PFAM); G3DSA:3.30.470.30 (GENE3D); G3DSA:2.40.50.140 (GENE3D); PTHR10367 (PANTHER); PTHR10367:SF0 (PANTHER); SSF56091 (SUPERFAMILY); IPR012340 (SUPERFAMILY)	P:GO:0006370; F:GO:0004484	P:7-methylguanosine mRNA capping; F:mRNA guanylyltransferase activity	[INTERPRO, BLASTED, MAPPED, ANNOTATED]	NP_572952	mRNA-capping-enzyme	1320	ref|NP_572952.1|mRNA-capping-enzyme [Drosophila melanogaster]	8.98e-31	48.6647	125.561	337
8d	XM_032926104.1	913	6928	0.0461381	log-Gauss-probit	4	0.996603	8.21195	8.21195	1.00863	0.255518	0.123888	lGP.bell	bell	8.21195	0.255518	1.00863	8.46746	0.304052	NA	0.0212332	0.621251	Inf	Inf	882	848	XM_032926104	Serine/threonine-protein kinase Nek2	2106	20	0	60.58	6	P:GO:0006468; P:GO:0007059; F:GO:0004674; F:GO:0005524; C:GO:0005737; C:GO:0005813	P:protein phosphorylation; P:chromosome segregation; F:protein serine/threonine kinase activity; F:ATP binding; C:cytoplasm; C:centrosome	EC:2.7.11	Transferring phosphorus-containing groups	G3DSA:3.30.200.20 (GENE3D); G3DSA:1.10.510.10 (GENE3D); IPR000719 (PFAM); mobidb-lite (MOBIDB_LITE); mobidb-lite (MOBIDB_LITE); PTHR43671:SF57 (PANTHER); PTHR43671 (PANTHER); IPR000719 (PROSITE_PROFILES); IPR011009 (SUPERFAMILY)	P:GO:0006468; F:GO:0004672; F:GO:0005524	P:protein phosphorylation; F:protein kinase activity; F:ATP binding	[INTERPRO, BLASTED, MAPPED, ANNOTATED]	NP_572415	nimA-like kinase	2106	ref|NP_572415.1|Nek2 [Drosophila melanogaster]	1.05e-43	53.6585	168.703	287
8d	XM_032926444.1	622	14208	0.0180825	log-Gauss-probit	4	1.40198	6.87777	6.87777	0.859826	0.346974	0.169332	lGP.bell	bell	6.87777	0.346974	0.859826	7.22474	0.160357	NA	0.00238235	0.494656	Inf	Inf	882	3497	XM_032926444	venom protease-like	1961	20	0	69.38	4	P:GO:0006508; F:GO:0004252; F:GO:0042302; C:GO:0110165	P:proteolysis; F:serine-type endopeptidase activity; F:structural constituent of cuticle; C:cellular anatomical entity	EC:3.4.21.73; EC:3.4.24.7; EC:3.4.21.71; EC:3.4.24.3; EC:3.4.21.34; EC:3.4.21.78; EC:3.4.21.75; EC:3.4.21.26; EC:3.4.21.27; EC:3.4.21.68; EC:3.4.21.69; EC:3.4.24.34; EC:3.4.21.41; EC:3.4.21.83; EC:3.4.21.88; EC:3.4.21.45; EC:3.4.21.89; EC:3.4.21.42; EC:3.4.19.1; EC:3.4.21.43; EC:3.4.21.87; EC:3.4.21.38; EC:3.4.21.35; EC:3.4.21.79; EC:3.4.21.36; EC:3.4.21.102; EC:3.4.21.39; EC:3.4.21; EC:3.4.21.4;…	U-plasminogen activator; Interstitial collagenase; Pancreatic elastase II; Microbial collagenase; Plasma kallikrein; Granzyme A; Furin; Prolyl oligopeptidase; Coagulation factor XIa; T-plasminogen activator; Protein C (activated); Neutrophil collagenase; Complement subcomponent C1r; Oligopeptidase B; Repressor LexA; Complement factor I; Signal peptidase I; Complement subcomponent C1s; Acylaminoac…	IPR001314 (PRINTS); IPR000618 (PFAM); IPR001254 (PFAM); IPR043504 (G3DSA:2.40.10.GENE3D); PTHR24253 (PANTHER); PTHR24253:SF95 (PANTHER); IPR033116 (PROSITE_PATTERNS); IPR031311 (PROSITE_PATTERNS); IPR018114 (PROSITE_PATTERNS); IPR001254 (PROSITE_PROFILES); IPR000618 (PROSITE_PROFILES); IPR001254 (CDD); IPR009003 (SUPERFAMILY)	P:GO:0006508; F:GO:0004252; F:GO:0042302	P:proteolysis; F:serine-type endopeptidase activity; F:structural constituent of cuticle	[INTERPRO, BLASTED, MAPPED, ANNOTATED]	NP_608848	lethal (2) k05911	1961	ref|NP_608848.1|uncharacterized protein Dmel_CG3355, isoform A [Drosophila melanogaster]	1.69e-47	52.5692	170.244	253
8d	XM_032926611.1	40	822	1.16887e-06	log-Gauss-probit	5	1.33015	11.4827	11.6622	3.12341	0.0968681	0.0611396	lGP.bell	bell	11.6622	0.207853	1.16854	11.6946	8.01374	NA	0.0417525	13.5226	Inf	Inf	723	9508	XM_032926611	acyl-CoA-binding protein homolog	614	20	1.95e-57	87.45	1	F:GO:0000062	F:fatty-acyl-CoA binding			IPR000582 (PRINTS); IPR000582 (PFAM); IPR014352 (G3DSA:1.20.80.GENE3D); mobidb-lite (MOBIDB_LITE); PTHR23310:SF94 (PANTHER); PTHR23310 (PANTHER); IPR022408 (PROSITE_PATTERNS); IPR000582 (PROSITE_PROFILES); IPR035984 (SUPERFAMILY)	F:GO:0000062	F:fatty-acyl-CoA binding	[INTERPRO, BLASTED, MAPPED, ANNOTATED]	NP_729218	Acyl-CoA binding protein 2, isoform A	614	ref|NP_729218.1|Acyl-CoA binding protein 2, isoform A [Drosophila melanogaster]	8.61e-31	81.1765	108.612	85
8d	XM_032927099.1	821	10822	0.0351806	log-Gauss-probit	4	1.1146	7.69996	7.69996	1.39015	0.229067	0.0921608	lGP.bell	bell	7.69996	0.229067	1.39015	7.92903	0.308927	NA	0.0407278	0.602231	Inf	Inf	961	18504	XM_032927099	synaptogenesis protein syg-2-like	8096	20	0	71.05	2	F:GO:0005515; C:GO:0016021	F:protein binding; C:integral component of membrane			IPR013783 (G3DSA:2.60.40.GENE3D); IPR013783 (G3DSA:2.60.40.GENE3D); IPR013783 (G3DSA:2.60.40.GENE3D); IPR013783 (G3DSA:2.60.40.GENE3D); PF13927 (PFAM); IPR013783 (G3DSA:2.60.40.GENE3D); IPR013162 (PFAM); mobidb-lite (MOBIDB_LITE); mobidb-lite (MOBIDB_LITE); mobidb-lite (MOBIDB_LITE); PTHR23278 (PANTHER); IPR007110 (PROSITE_PROFILES); IPR007110 (PROSITE_PROFILES); IPR007110 (PROSITE_PROFILES); IPR…	F:GO:0005515	F:protein binding	[INTERPRO, BLASTED, MAPPED, ANNOTATED]	NP_001163586	sidestep VI, isoform C	8096	ref|NP_001163586.1|sidestep VI, isoform C [Drosophila melanogaster]	4.89e-136	53.1459	447.203	747
8d	XM_032927287.1	224	13551	0.00151443	log-Gauss-probit	4	0.873572	9.27084	9.27084	1.09349	0.500153	0.160989	lGP.bell	bell	9.27084	0.500153	1.09349	9.77099	0.293473	NA	0.109627	0.481808	Inf	Inf	965	7513	XM_032927287	glutathione S-transferase 1-like	970	20	0	80.09	3	P:GO:0006749; F:GO:0004364; F:GO:0005515	P:glutathione metabolic process; F:glutathione transferase activity; F:protein binding	EC:2.5.1.18	Glutathione transferase	IPR003080 (PRINTS); IPR036249 (G3DSA:3.40.30.GENE3D); IPR004045 (PFAM); IPR004046 (PFAM); G3DSA:1.20.1050.10 (GENE3D),SFLDG01205 (SFLD),SFLDG00363 (SFLD); PTHR11571:SF230 (PANTHER); PTHR11571 (PANTHER); IPR004045 (PROSITE_PROFILES); IPR010987 (PROSITE_PROFILES); cd03192 (CDD); cd03039 (CDD); IPR036249 (SUPERFAMILY); IPR036282 (SUPERFAMILY)	F:GO:0004364; F:GO:0005515	F:glutathione transferase activity; F:protein binding	[INTERPRO, BLASTED, MAPPED, ANNOTATED]	NP_725654	glutathione S transferase S1, isoform C	970	ref|NP_725654.1|glutathione S transferase S1, isoform C [Drosophila melanogaster]	7.3e-37	56	133.265	200
8d	XM_032927329.1	293	6313	0.00298763	log-Gauss-probit	5	1.48941	6.8357	6.97894	1.64626	0.202337	0.109578	lGP.bell	bell	6.97894	0.277037	1.08096	7.11768	0.438587	NA	0.00706075	36.5659	Inf	Inf	806	18349	XM_032927329	alpha-(1,3)-fucosyltransferase C-like	1180	20	0	75.34	5	P:GO:0006486; P:GO:0036065; F:GO:0046920; C:GO:0016021; C:GO:0032580	P:protein glycosylation; P:fucosylation; F:alpha-(1->3)-fucosyltransferase activity; C:integral component of membrane; C:Golgi cisterna membrane			IPR001503 (PFAM); IPR038577 (G3DSA:3.40.50.GENE3D); IPR031481 (PFAM); PTHR11929:SF184 (PANTHER); IPR001503 (PANTHER); SSF53756 (SUPERFAMILY)	P:GO:0006486; F:GO:0008417; C:GO:0016020	P:protein glycosylation; F:fucosyltransferase activity; C:membrane	[INTERPRO, BLASTED, MAPPED, ANNOTATED]	NP_001036320	alpha1,3-fucosyltransferase C	1180	ref|NP_001036320.3|alpha1,3-fucosyltransferase C [Drosophila melanogaster]	1.61e-36	51.2195	138.272	246
8d	XM_032927529.1	353	21687	0.00458555	log-Gauss-probit	4	0.16689	5.93929	5.93929	1.16305	4.50534	1.07521	lGP.bell	bell	5.93929	4.50534	1.16305	10.4446	0.876801	0.83117	NA	NA	NA	NA	0	9390	XM_032927529	trypsin alpha-3-like	1302	20	0	56.6	2	P:GO:0006508; F:GO:0004252	P:proteolysis; F:serine-type endopeptidase activity	EC:3.4.21.73; EC:3.4.24.7; EC:3.4.21.71; EC:3.4.24.3; EC:3.4.21.34; EC:3.4.21.78; EC:3.4.21.75; EC:3.4.21.26; EC:3.4.21.27; EC:3.4.21.68; EC:3.4.21.69; EC:3.4.24.34; EC:3.4.21.41; EC:3.4.21.83; EC:3.4.21.88; EC:3.4.21.45; EC:3.4.21.89; EC:3.4.21.42; EC:3.4.19.1; EC:3.4.21.43; EC:3.4.21.87; EC:3.4.21.38; EC:3.4.21.35; EC:3.4.21.79; EC:3.4.21.36; EC:3.4.21.102; EC:3.4.21.39; EC:3.4.21; EC:3.4.21.4;…	U-plasminogen activator; Interstitial collagenase; Pancreatic elastase II; Microbial collagenase; Plasma kallikrein; Granzyme A; Furin; Prolyl oligopeptidase; Coagulation factor XIa; T-plasminogen activator; Protein C (activated); Neutrophil collagenase; Complement subcomponent C1r; Oligopeptidase B; Repressor LexA; Complement factor I; Signal peptidase I; Complement subcomponent C1s; Acylaminoac…	IPR001314 (PRINTS); IPR043504 (G3DSA:2.40.10.GENE3D); IPR001254 (PFAM); IPR043504 (G3DSA:2.40.10.GENE3D); PTHR24260 (PANTHER); PTHR24260:SF124 (PANTHER); IPR001254 (PROSITE_PROFILES); IPR001254 (CDD); IPR009003 (SUPERFAMILY)	P:GO:0006508; F:GO:0004252	P:proteolysis; F:serine-type endopeptidase activity	[INTERPRO, BLASTED, MAPPED, ANNOTATED]	NP_523944	yippee interacting protein 7	1302	ref|NP_523944.1|yippee interacting protein 7 [Drosophila melanogaster]	8.24e-25	46.0251	103.605	239
8d	XM_032928084.1	586	19443	0.0161052	log-Gauss-probit	4	1.62148	10.725	10.725	1.81918	0.221963	0.116977	lGP.bell	bell	10.725	0.221963	1.81918	10.947	0.290287	NA	0.00754449	1.04055	Inf	Inf	936	1362	XM_032928084	protein 5NUC-like	2616	20	0	58.4	6	P:GO:0006196; P:GO:0016311; F:GO:0000166; F:GO:0008253; C:GO:0005886; C:GO:0016021	P:AMP catabolic process; P:dephosphorylation; F:nucleotide binding; F:5'-nucleotidase activity; C:plasma membrane; C:integral component of membrane	EC:3.1.3.5; EC:3.1.3.31	5'-nucleotidase; Nucleotidase	IPR006179 (PRINTS); IPR029052 (G3DSA:3.60.21.GENE3D); IPR008334 (PFAM); IPR036907 (G3DSA:3.90.780.GENE3D); mobidb-lite (MOBIDB_LITE); mobidb-lite (MOBIDB_LITE); mobidb-lite (MOBIDB_LITE); mobidb-lite (MOBIDB_LITE); IPR006179 (PANTHER); PTHR11575:SF25 (PANTHER); IPR036907 (SUPERFAMILY); SSF56300 (SUPERFAMILY)	P:GO:0009166; F:GO:0016787	P:nucleotide catabolic process; F:hydrolase activity	[INTERPRO, BLASTED, MAPPED, ANNOTATED]	NP_572683	Ecto-5'-nucleotidase 2, isoform B	2616	ref|NP_572683.1|uncharacterized protein Dmel_CG42249, isoform B [Drosophila melanogaster]	1.04e-59	48.0469	213.772	512
8d	XM_032928363.1	648	20683	0.0203676	log-Gauss-probit	4	0.709809	13.0198	13.0198	1.35279	0.211575	0.0852882	lGP.bell	bell	13.0198	0.211575	1.35279	13.2313	0.519626	NA	0.192171	0.780615	Inf	Inf	818	3944	XM_032928363	hemocyte protein-glutamine gamma-glutamyltransferase-like	3187	20	0	81.93	2	P:GO:0018149; F:GO:0003810	P:peptide cross-linking; F:protein-glutamine gamma-glutamyltransferase activity	EC:2.3.2.13	Protein-glutamine gamma-glutamyltransferase	IPR001102 (PFAM); IPR008958 (PFAM); IPR013783 (G3DSA:2.60.40.GENE3D); IPR036985 (G3DSA:3.90.260.GENE3D); IPR002931 (PFAM); IPR013783 (G3DSA:2.60.40.GENE3D); mobidb-lite (MOBIDB_LITE); mobidb-lite (MOBIDB_LITE); mobidb-lite (MOBIDB_LITE); PTHR11590 (PANTHER); PTHR11590:SF52 (PANTHER); IPR014756 (SUPERFAMILY); IPR038765 (SUPERFAMILY); IPR036238 (SUPERFAMILY); IPR036238 (SUPERFAMILY)	P:GO:0018149; F:GO:0003810	P:peptide cross-linking; F:protein-glutamine gamma-glutamyltransferase activity	[INTERPRO, BLASTED, MAPPED, ANNOTATED]	NP_609174	transglutaminase, isoform A	3187	ref|NP_609174.1|transglutaminase, isoform A [Drosophila melanogaster]	2.05e-75	51.2922	265.774	503
8d	XM_032928811.1	688	16364	0.0248682	log-Gauss-probit	5	0.616846	6.33759	6.42707	1.02551	0.221226	0.0775534	lGP.bell	bell	6.42707	0.268837	0.928357	6.60643	0.436947	NA	0.227882	0.734782	Inf	Inf	610	414	XM_032928811	putative Acetylgalactosaminyl-O-glycosyl-glycoprotein beta-1,3-N-acetylglucosaminyltransferase	1806	20	0	67.7	6	P:GO:0006486; P:GO:0030311; F:GO:0008376; F:GO:0008532; C:GO:0000139; C:GO:0016021	P:protein glycosylation; P:poly-N-acetyllactosamine biosynthetic process; F:acetylgalactosaminyltransferase activity; F:N-acetyllactosaminide beta-1,3-N-acetylglucosaminyltransferase activity; C:Golgi membrane; C:integral component of membrane	EC:2.4.1.149	N-acetyllactosaminide beta-1,3-N-acetylglucosaminyltransferase	IPR002659 (PFAM); G3DSA:3.90.550.50 (GENE3D); PTHR11214:SF148 (PANTHER); IPR002659 (PANTHER)	P:GO:0006486; C:GO:0016020	P:protein glycosylation; C:membrane	[INTERPRO, BLASTED, MAPPED, ANNOTATED]	NP_476901	brainiac	1806	ref|NP_476901.1|brainiac [Drosophila melanogaster]	3.76e-16	51.4423	80.4925	208
8d	XM_032928900.1	121	10222	0.000252344	log-Gauss-probit	5	1.56047	4.73061	5.15693	1.45951	0.32949	0.221382	lGP.bell	bell	5.15693	0.575757	0.652205	5.31621	9.74032	NA	0.0099806	17.6625	11.6083	Inf	672	27228	XM_032928900	Ferric-chelate reductase 1	596	3	8.07e-82	91.67	2	P:GO:0055114; C:GO:0016021	P:oxidation-reduction process; C:integral component of membrane			no IPS match	no IPS match	no IPS match	[INTERPRO, BLASTED, MAPPED, ANNOTATED]			596	No Blast Hit	NA	NA	NA	NA
8d	XM_032928907.1	41	3402	1.36713e-06	log-Gauss-probit	5	2.41083	11.2653	11.5215	1.76734	0.189371	0.0791167	lGP.bell	bell	11.5215	0.285717	0.481008	11.6097	0.201541	NA	0.00165158	15.7834	Inf	Inf	633	27235	XM_032928907	uncharacterized protein LOC116922541	729	3	3.48e-104	90.19	NA					no IPS match	no IPS match	no IPS match	[INTERPRO, BLASTED]			729	No Blast Hit	NA	NA	NA	NA
8d	XM_032929283.1	386	16858	0.00542339	log-Gauss-probit	4	1.04638	10.7638	10.7638	1.65696	0.210331	0.0929617	lGP.bell	bell	10.7638	0.210331	1.65696	10.9741	0.435109	NA	0.0533382	0.870655	Inf	Inf	925	4669	XM_032929283	maltase 1	2235	20	0	60.51	3	P:GO:0005975; F:GO:0016787; C:GO:0016021	P:carbohydrate metabolic process; F:hydrolase activity; C:integral component of membrane			G3DSA:3.20.20.80 (GENE3D); IPR006047 (PFAM); G3DSA:3.90.400.10 (GENE3D); mobidb-lite (MOBIDB_LITE); mobidb-lite (MOBIDB_LITE); PTHR10357 (PANTHER); PTHR10357:SF179 (PANTHER); IPR017853 (SUPERFAMILY)	P:GO:0005975; F:GO:0003824	P:carbohydrate metabolic process; F:catalytic activity	[INTERPRO, BLASTED, MAPPED, ANNOTATED]	NP_609522	maltase B1	2235	ref|NP_609522.1|maltase B1 [Drosophila melanogaster]	2.35e-101	53.3333	324.324	555
8d	XM_032929303.1	540	14530	0.0130654	log-Gauss-probit	5	2.62496	8.69181	8.94082	1.43134	0.319918	0.162616	lGP.bell	bell	8.94082	0.360122	0.633489	9.15154	0.12182	NA	0.00291858	81.4594	Inf	Inf	532	15605	XM_032929303	ankyrin repeat and SAM domain-containing protein 3-like	2091	20	0	62.46	1	F:GO:0005515	F:protein binding			IPR036770 (G3DSA:1.25.40.GENE3D); IPR020683 (PFAM); G3DSA:1.25.40.960 (GENE3D); IPR001660 (PFAM); IPR013761 (G3DSA:1.10.150.GENE3D); PTHR24134:SF3 (PANTHER); PTHR24134 (PANTHER); PTHR24134 (PANTHER); PTHR24134:SF3 (PANTHER); PTHR24134:SF3 (PANTHER); PTHR24134 (PANTHER); IPR001660 (PROSITE_PROFILES); IPR002110 (PROSITE_PROFILES); IPR002110 (PROSITE_PROFILES); IPR002110 (PROSITE_PROFILES); IPR02068…	F:GO:0005515	F:protein binding	[INTERPRO, BLASTED, ANNOTATED]	NP_787124	ankyrin, isoform D	2091	ref|NP_787124.1|ankyrin, isoform D [Drosophila melanogaster]	4.65e-18	52.907	89.7373	172
8d	XM_032930739.1	923	4656	0.0471525	log-Gauss-probit	4	1.45496	9.98132	9.98132	4.0725	0.0894108	0.0528849	lGP.bell	bell	9.98132	0.0894108	4.0725	10.0707	0.916847	NA	0.0968079	Inf	Inf	Inf	869	12556	XM_032930739	myotubularin-related protein 13 isoform X1	7103	20	0	75.87	3	P:GO:0035556; F:GO:0017112; F:GO:0046872	P:intracellular signal transduction; F:Rab guanyl-nucleotide exchange factor activity; F:metal ion binding			IPR020454 (PRINTS); IPR001849 (PFAM); IPR043153 (G3DSA:3.40.50.GENE3D); IPR005113 (PFAM); IPR010569 (PFAM); IPR002219 (PFAM); G3DSA:3.30.60.20 (GENE3D); IPR011993 (G3DSA:2.30.29.GENE3D); IPR001194 (PFAM); IPR022096 (PFAM); IPR004182 (PFAM); mobidb-lite (MOBIDB_LITE); mobidb-lite (MOBIDB_LITE); PTHR10807:SF109 (PANTHER); IPR030564 (PANTHER); IPR002219 (PROSITE_PATTERNS); IPR001849 (PROSITE_PROFILE…	P:GO:0035556	P:intracellular signal transduction	[INTERPRO, BLASTED, MAPPED, ANNOTATED]	NP_731633	SET domain binding factor, isoform B	7103	ref|NP_731633.2|SET domain binding factor, isoform B [Drosophila melanogaster]	0	62.2378	1757.27	2145
8d	XM_032930934.1	964	11351	0.0496212	Gauss-probit	4	1.44429	2.11552	2.11552	1.91805	0.460378	0.164565	GP.bell	bell	2.30613	0.460378	1.91805	2.5759	0.877685	1.30911	0.400353	12.1727	0.633061	Inf	982	29252	XM_032930934	uncharacterized protein LOC116924407	482	1	1.43e-53	100	NA					no IPS match	no IPS match	no IPS match	[INTERPRO, BLASTED]			482	No Blast Hit	NA	NA	NA	NA
8d	XM_032930997.1	736	22156	0.029058	log-Gauss-probit	4	4.54254	11.4929	11.4929	1220.88	0.0822097	0.0320197	lGP.bell	bell	11.4929	0.0822097	1220.88	11.5751	2.3851	NA	NA	NA	NA	NA	74	18534	XM_032930997	CCR4-NOT transcription complex subunit 1	3189	20	0	83.64	5	P:GO:0000288; P:GO:0017148; F:GO:0060090; C:GO:0000932; C:GO:0030015	P:nuclear-transcribed mRNA catabolic process, deadenylation-dependent decay; P:negative regulation of translation; F:molecular adaptor activity; C:P-body; C:CCR4-NOT core complex			IPR007196 (PFAM); IPR024557 (PFAM); G3DSA:1.25.40.800 (GENE3D); G3DSA:1.25.40.790 (GENE3D); mobidb-lite (MOBIDB_LITE); IPR040398 (PANTHER); PTHR13162:SF8 (PANTHER)	P:GO:0006417; C:GO:0030015	P:regulation of translation; C:CCR4-NOT core complex	[INTERPRO, BLASTED, MAPPED, ANNOTATED]	NP_001097243	Not1, isoform D	3189	ref|NP_001097243.1|Not1, isoform D [Drosophila melanogaster]	0	69.532	1076.23	1047
8d	XM_032931245.1	881	20340	0.04237	log-Gauss-probit	4	2.39147	8.53128	8.53128	1.59602	0.201103	0.0971756	lGP.bell	bell	8.53128	0.201103	1.59602	8.73238	0.0892106	NA	0.000107629	0.616986	Inf	Inf	858	15385	XM_032931245	Corticotropin-releasing factor-binding protein	1733	20	0	68.32	5	P:GO:0009755; P:GO:0051460; P:GO:1900011; F:GO:0051424; C:GO:0005615	P:hormone-mediated signaling pathway; P:negative regulation of corticotropin secretion; P:negative regulation of corticotropin-releasing hormone receptor activity; F:corticotropin-releasing hormone binding; C:extracellular space			IPR008435 (PFAM); IPR008435 (PANTHER); IPR035914 (SUPERFAMILY)	F:GO:0051424	F:corticotropin-releasing hormone binding	[INTERPRO, BLASTED, MAPPED, ANNOTATED]	NP_001287614	uncharacterized protein Dmel_CG15537, isoform C	1733	ref|NP_001287614.1|uncharacterized protein Dmel_CG15537, isoform C [Drosophila melanogaster]	6.31e-59	60.4478	201.06	268
8d	XM_032931534.1	612	11371	0.0177165	log-Gauss-probit	5	2.42711	5.58904	6.48569	0.0512152	2.78111	0.821315	lGP.bell	bell	6.48569	3.23032	0.0374819	8.84144	0.00129044	0.000881895	NA	NA	NA	NA	471	20056	XM_032931534	uncharacterized protein LOC116924934	936	2	8.36e-160	78.63	NA					mobidb-lite (MOBIDB_LITE); mobidb-lite (MOBIDB_LITE)	no GO terms	no GO terms	[INTERPRO, BLASTED]			936	No Blast Hit	NA	NA	NA	NA
8d	XM_032931679.1	482	10565	0.00972318	log-Gauss-probit	5	2.05486	11.0129	11.13	0.991305	0.218376	0.105351	lGP.bell	bell	11.13	0.262868	0.638833	11.2948	0.107469	NA	0.000345692	15.7768	Inf	Inf	684	29994	XM_032931679	E3 ubiquitin-protein ligase RNF8-like isoform X1	1114	20	0	67.31	10	P:GO:0006302; P:GO:0006511; P:GO:0070535; P:GO:0070936; F:GO:0042393; F:GO:0046872; F:GO:0061630; C:GO:0000151; C:GO:0005829; C:GO:0035861	P:double-strand break repair; P:ubiquitin-dependent protein catabolic process; P:histone H2A K63-linked ubiquitination; P:protein K48-linked ubiquitination; F:histone binding; F:metal ion binding; F:ubiquitin protein ligase activity; C:ubiquitin ligase complex; C:cytosol; C:site of double-strand break			IPR013083 (G3DSA:3.30.40.GENE3D); PF13920 (PFAM); PTHR15067 (PANTHER); PTHR15067:SF4 (PANTHER); IPR017907 (PROSITE_PATTERNS); IPR001841 (PROSITE_PROFILES); SSF57850 (SUPERFAMILY)	no GO terms	no GO terms	[INTERPRO, BLASTED, MAPPED, ANNOTATED]			1114	No Blast Hit	NA	NA	NA	NA
8d	XM_032931716.1	119	2126	0.00024966	log-Gauss-probit	5	4.58666	12.7356	13.1274	3.41368	0.238184	0.0669573	lGP.bell	bell	13.1274	0.211538	0.168358	13.2192	0.0105108	NA	NA	NA	NA	NA	139	13067	XM_032931716	EOG090X0AUC	1074	20	0	97.24	1	C:GO:0016021	C:integral component of membrane			IPR002995 (PFAM); PTHR23427 (PANTHER); PTHR23427:SF11 (PANTHER)	C:GO:0016021	C:integral component of membrane	[INTERPRO, BLASTED, MAPPED, ANNOTATED]	NP_477222	surfeit 4	1074	ref|NP_477222.1|surfeit 4 [Drosophila melanogaster]	4.81e-135	87.8327	386.341	263
8d	XM_032931749.1	516	18117	0.0116557	log-Gauss-probit	4	1.27427	7.92772	7.92772	1.03719	0.188452	0.0842366	lGP.bell	bell	7.92772	0.188452	1.03719	8.11617	0.205875	NA	0.00557021	0.528632	Inf	Inf	919	20270	XM_032931749	COMM domain-containing protein 10	1021	20	7.47e-146	55	NA					IPR017920 (PFAM); IPR037361 (PANTHER)	no GO terms	no GO terms	[INTERPRO, BLASTED]			1021	No Blast Hit	NA	NA	NA	NA
8d	XM_032931838.1	952	615	0.0490355	log-Gauss-probit	4	1.56497	5.24023	5.24023	1.57663	1.71913	1.19056	lGP.bell	bell	5.24023	1.71913	1.57663	6.95936	0.412245	0.141278	0.0066118	Inf	0.00098924	0.829556	840	16896	XM_032931838	monocarboxylate transporter 10 isoform X1	2870	20	0	73	6	P:GO:0015801; P:GO:0055085; P:GO:0070327; F:GO:0015173; F:GO:0015349; C:GO:0005887	P:aromatic amino acid transport; P:transmembrane transport; P:thyroid hormone transport; F:aromatic amino acid transmembrane transporter activity; F:thyroid hormone transmembrane transporter activity; C:integral component of plasma membrane			G3DSA:1.20.1250.20 (GENE3D); IPR011701 (PFAM); mobidb-lite (MOBIDB_LITE); mobidb-lite (MOBIDB_LITE); IPR030762 (PTHR11360:PANTHER); PTHR11360 (PANTHER); cd17420 (CDD); IPR036259 (SUPERFAMILY)	P:GO:0055085; F:GO:0015173; F:GO:0015349; F:GO:0022857; C:GO:0005887	P:transmembrane transport; F:aromatic amino acid transmembrane transporter activity; F:thyroid hormone transmembrane transporter activity; F:transmembrane transporter activity; C:integral component of plasma membrane	[INTERPRO, BLASTED, MAPPED, ANNOTATED]	NP_652025	karmoisin, isoform A	2870	ref|NP_652025.2|karmoisin, isoform A [Drosophila melanogaster]	2.29e-115	63.6559	365.54	465
8d	XM_032931901.1	882	6542	0.0427961	log-Gauss-probit	5	1.03464	9.56304	9.62036	2.88437	0.0652451	0.0321846	lGP.bell	bell	9.62036	0.0976693	2.00711	9.66091	1.09939	NA	0.171752	20.6105	Inf	Inf	838	8550	XM_032931901	Ubiquitin carboxyl-terminal hydrolase 31	3396	20	0	73.25	4	P:GO:0006511; P:GO:0016579; F:GO:0004843; F:GO:0008234	P:ubiquitin-dependent protein catabolic process; P:protein deubiquitination; F:thiol-dependent ubiquitin-specific protease activity; F:cysteine-type peptidase activity			IPR001394 (PFAM); G3DSA:3.90.70.10 (GENE3D); mobidb-lite (MOBIDB_LITE); mobidb-lite (MOBIDB_LITE); mobidb-lite (MOBIDB_LITE); mobidb-lite (MOBIDB_LITE); mobidb-lite (MOBIDB_LITE); PTHR21646:SF14 (PANTHER); PTHR21646 (PANTHER); IPR018200 (PROSITE_PATTERNS); IPR018200 (PROSITE_PATTERNS); IPR028889 (PROSITE_PROFILES); cd02674 (CDD); IPR038765 (SUPERFAMILY)	P:GO:0006511; P:GO:0016579; F:GO:0004843	P:ubiquitin-dependent protein catabolic process; P:protein deubiquitination; F:thiol-dependent ubiquitin-specific protease activity	[INTERPRO, BLASTED, MAPPED, ANNOTATED]	NP_611959	ubiquitin specific protease 15/31, isoform A	3396	ref|NP_611959.2|ubiquitin specific protease 15/31, isoform A [Drosophila melanogaster]	0	62.7874	570.466	696
8d	XM_032932645.1	31	4387	2.35446e-07	log-Gauss-probit	5	2.07036	4.96084	5.56897	3.08961	0.878464	0.272776	lGP.bell	bell	5.56897	0.973125	1.74414	6.17666	0.162945	0.820514	0.00428679	1.02148	0.0582179	Inf	870	15141	XM_032932645	neural Wiskott-Aldrich syndrome protein-like	990	20	0	54.43	2	P:GO:2000601; F:GO:0003779	P:positive regulation of Arp2/3 complex-mediated actin nucleation; F:actin binding			IPR036936 (G3DSA:3.90.810.GENE3D); IPR011993 (G3DSA:2.30.29.GENE3D); IPR000697 (PFAM); IPR000095 (PFAM); IPR027641 (PTHR23202:PANTHER); PTHR23202 (PANTHER); IPR000095 (PROSITE_PROFILES); IPR000697 (PROSITE_PROFILES); IPR033927 (CDD); cd00132 (CDD); SSF50729 (SUPERFAMILY)	P:GO:0007015; P:GO:2000601; F:GO:0003779	P:actin filament organization; P:positive regulation of Arp2/3 complex-mediated actin nucleation; F:actin binding	[INTERPRO, BLASTED, MAPPED, ANNOTATED]	NP_733257	WASp, isoform B	990	ref|NP_733257.1|WASp, isoform B [Drosophila melanogaster]	3.44e-16	56.6176	79.7221	136
8d	XM_032932913.1	839	21357	0.0376085	log-Gauss-probit	5	1.31516	5.57865	5.77171	3.62307	0.337971	0.191459	lGP.bell	bell	5.77171	0.42809	2.68483	6.02189	1.12454	NA	0.140357	Inf	Inf	Inf	807	21416	XM_032932913	uncharacterized protein LOC116926119	1523	20	0	58.49	2	P:GO:0006508; F:GO:0016740	P:proteolysis; F:transferase activity			IPR007484 (PFAM); G3DSA:3.40.630.10 (GENE3D); PTHR12147 (PANTHER); PTHR12147:SF23 (PANTHER); cd05640 (CDD); SSF53187 (SUPERFAMILY)	no GO terms	no GO terms	[INTERPRO, BLASTED, MAPPED, ANNOTATED]			1523	No Blast Hit	NA	NA	NA	NA
8d	XM_032933950.1	651	3156	0.0205629	log-Gauss-probit	4	0.804664	9.14097	9.14097	1.50451	0.294231	0.121754	lGP.bell	bell	9.14097	0.294231	1.50451	9.4352	0.516623	NA	0.168437	0.794353	Inf	Inf	825	28990	XM_032933950	protein translocase subunit SecA-like	9244	20	0	76.04	4	P:GO:0006605; P:GO:0017038; F:GO:0005524; C:GO:0016021	P:protein targeting; P:protein import; F:ATP binding; C:integral component of membrane			IPR000185 (PRINTS); G3DSA:3.90.1440.10 (GENE3D); G3DSA:3.40.50.300 (GENE3D); G3DSA:3.40.50.300 (GENE3D); IPR011115 (PFAM); mobidb-lite (MOBIDB_LITE); mobidb-lite (MOBIDB_LITE); PTHR30612:SF0 (PANTHER); IPR000185 (PANTHER); IPR014018 (PROSITE_PROFILES); cd18803 (CDD); cd17928 (CDD); IPR027417 (SUPERFAMILY); IPR027417 (SUPERFAMILY); IPR036670 (SUPERFAMILY)	P:GO:0006605; P:GO:0006886; P:GO:0017038; F:GO:0005524; C:GO:0016020	P:protein targeting; P:intracellular protein transport; P:protein import; F:ATP binding; C:membrane	[INTERPRO, BLASTED, MAPPED, ANNOTATED]			9244	No Blast Hit	NA	NA	NA	NA
8d	XM_032934406.1	253	17585	0.00179832	log-Gauss-probit	4	1.5811	4.83542	4.83542	2.05187	0.978336	0.490149	lGP.bell	bell	4.83542	0.978336	2.05187	5.81375	0.319765	0.314012	0.0125994	0.999796	0.00918079	1.14231	955	85	XM_032934406	tetraspanin-2A-like isoform X5	967	20	1.47e-177	81.78	1	C:GO:0005887	C:integral component of plasma membrane			IPR000301 (PRINTS); IPR018499 (PFAM); IPR008952 (G3DSA:1.10.1450.GENE3D); IPR000301 (PIRSF); PTHR19282 (PANTHER); PTHR19282:SF283 (PANTHER); IPR008952 (SUPERFAMILY)	C:GO:0016021	C:integral component of membrane	[INTERPRO, BLASTED, MAPPED, ANNOTATED]	NP_525037	tetraspanin 2A, isoform A	967	ref|NP_525037.1|tetraspanin 2A, isoform A [Drosophila melanogaster]	4.58e-27	49.3274	107.071	223
8d	XM_032934638.1	149	19714	0.000417954	log-Gauss-probit	5	1.12573	4.28697	4.56285	1.81461	0.482391	0.181736	lGP.bell	bell	4.56285	0.631935	1.40358	4.9198	0.422583	NA	0.0684129	5.68156	0.553435	Inf	942	15961	XM_032934638	allatostatin-A receptor-like	2235	20	0	81.67	5	P:GO:0007218; F:GO:0008528; F:GO:0042277; C:GO:0005887; C:GO:0043005	P:neuropeptide signaling pathway; F:G protein-coupled peptide receptor activity; F:peptide binding; C:integral component of plasma membrane; C:neuron projection			IPR000276 (PRINTS); IPR000405 (PRINTS); G3DSA:1.20.1070.10 (GENE3D); IPR017452 (PFAM); PTHR24230 (PANTHER); PTHR24230:SF126 (PANTHER); IPR000276 (PROSITE_PATTERNS); IPR017452 (PROSITE_PROFILES); cd15096 (CDD); SSF81321 (SUPERFAMILY)	P:GO:0007186; F:GO:0004930; C:GO:0016021	P:G protein-coupled receptor signaling pathway; F:G protein-coupled receptor activity; C:integral component of membrane	[INTERPRO, BLASTED, MAPPED, ANNOTATED]	NP_726877	allatostatin A receptor 1, isoform D	2235	ref|NP_726877.2|allatostatin A receptor 1, isoform D [Drosophila melanogaster]	6.38e-94	68.9759	298.516	332
8d	XM_032934981.1	172	16420	0.000629173	log-Gauss-probit	5	1.54302	8.7435	8.91382	1.25716	0.173679	0.0978351	lGP.bell	bell	8.91382	0.268465	0.687413	9.01547	0.485439	NA	0.00355263	17.6417	Inf	Inf	763	12793	XM_032934981	kelch-like protein 3	1711	20	0	64.74	4	P:GO:0030162; P:GO:0043161; F:GO:0031625; C:GO:0005737	P:regulation of proteolysis; P:proteasome-mediated ubiquitin-dependent protein catabolic process; F:ubiquitin protein ligase binding; C:cytoplasm			G3DSA:3.30.710.10 (GENE3D); IPR000210 (PFAM); G3DSA:3.30.710.10 (GENE3D); PTHR24413:SF213 (PANTHER); PTHR24413:SF213 (PANTHER); PTHR24413 (PANTHER); IPR000210 (PROSITE_PROFILES); cd14733 (CDD); cd18279 (CDD); IPR011333 (SUPERFAMILY)	F:GO:0005515	F:protein binding	[INTERPRO, BLASTED, MAPPED, ANNOTATED]	NP_731877	roadkill, isoform B	1711	ref|NP_731877.1|roadkill, isoform B [Drosophila melanogaster]	3.43e-16	56.6667	81.2629	120
8d	XM_032935392.1	691	3793	0.0249348	log-Gauss-probit	4	2.30997	6.08514	6.08514	0.738764	0.289415	0.123426	lGP.bell	bell	6.08514	0.289415	0.738764	6.37455	0.0362219	NA	0.000240318	0.336956	Inf	Inf	763	23884	XM_032935392	uncharacterized protein LOC116928312	1371	8	0	70.52	2	C:GO:0016021; C:GO:0030133	C:integral component of membrane; C:transport vesicle			PF14927 (PFAM); mobidb-lite (MOBIDB_LITE); mobidb-lite (MOBIDB_LITE); mobidb-lite (MOBIDB_LITE); PTHR14796:SF3 (PANTHER); IPR024883 (PANTHER)	C:GO:0030133	C:transport vesicle	[INTERPRO, BLASTED, MAPPED, ANNOTATED]			1371	No Blast Hit	NA	NA	NA	NA
8d	XM_032935909.1	259	10841	0.0019041	log-Gauss-probit	4	0.668431	9.17392	9.17392	1.30631	0.826169	0.14414	lGP.bell	bell	9.17392	0.826169	1.30631	10.0001	0.374593	NA	0.250097	0.521122	0.996937	Inf	986	287	XM_032935909	protein white-like	2376	20	0	78.1	4	F:GO:0005524; F:GO:0016887; C:GO:0005886; C:GO:0016021	F:ATP binding; F:ATPase activity; C:plasma membrane; C:integral component of membrane	EC:3.6.1.3; EC:3.6.1.15	Adenosinetriphosphatase; Nucleoside-triphosphate phosphatase	IPR013525 (PFAM); IPR003439 (PFAM); PF19055 (PFAM); G3DSA:3.40.50.300 (GENE3D); PTHR19241 (PANTHER); PTHR19241:SF520 (PANTHER); IPR017871 (PROSITE_PATTERNS); IPR003439 (PROSITE_PROFILES); cd03213 (CDD); IPR027417 (SUPERFAMILY)	F:GO:0005524; F:GO:0016887; C:GO:0016020	F:ATP binding; F:ATPase activity; C:membrane	[INTERPRO, BLASTED, MAPPED, ANNOTATED]	NP_476787	white	2376	ref|NP_476787.1|white [Drosophila melanogaster]	0	69.0299	558.14	536
8d	XM_032936093.1	111	6165	0.000218885	log-Gauss-probit	4	1.73991	7.3298	7.3298	0.690302	0.274163	0.110907	lGP.bell	bell	7.3298	0.274163	0.690302	7.60396	0.0664405	NA	0.00042931	0.305711	Inf	Inf	821	12843	XM_032936093	uncharacterized protein LOC116928948	2070	20	0	54.5	4	P:GO:0030162; P:GO:0043161; F:GO:0031625; C:GO:0005737	P:regulation of proteolysis; P:proteasome-mediated ubiquitin-dependent protein catabolic process; F:ubiquitin protein ligase binding; C:cytoplasm			G3DSA:3.30.710.10 (GENE3D); G3DSA:3.30.710.10 (GENE3D); IPR000210 (PFAM); PTHR24413 (PANTHER); PTHR24413:SF213 (PANTHER); PTHR24413:SF213 (PANTHER); PTHR24413 (PANTHER); IPR000210 (PROSITE_PROFILES); IPR000210 (PROSITE_PROFILES); cd18186 (CDD); cd18186 (CDD); IPR011333 (SUPERFAMILY); IPR011333 (SUPERFAMILY)	F:GO:0005515	F:protein binding	[INTERPRO, BLASTED, MAPPED, ANNOTATED]	NP_731877	roadkill, isoform B	2070	ref|NP_731877.1|roadkill, isoform B [Drosophila melanogaster]	3.23e-10	51.4286	63.1586	105
8d	XM_032936352.1	767	9490	0.0311584	log-Gauss-probit	5	0.518559	14.2243	14.202	1.40407	0.259743	0.0643024	lGP.bell	bell	14.202	0.271056	1.42926	14.473	0.587361	NA	0.302777	0.801575	Inf	Inf	563	13508	XM_032936352	compound eye opsin BCRH2-like	1594	20	0	88.89	8	P:GO:0007186; P:GO:0007601; P:GO:0007602; P:GO:0009584; P:GO:0018298; P:GO:0071482; F:GO:0008020; C:GO:0005887	P:G protein-coupled receptor signaling pathway; P:visual perception; P:phototransduction; P:detection of visible light; P:protein-chromophore linkage; P:cellular response to light stimulus; F:G protein-coupled photoreceptor activity; C:integral component of plasma membrane			IPR000856 (PRINTS); IPR000276 (PRINTS); G3DSA:1.20.1070.10 (GENE3D); IPR017452 (PFAM); PTHR24240 (PANTHER); PTHR24240:SF130 (PANTHER); IPR027430 (PROSITE_PATTERNS); IPR017452 (PROSITE_PROFILES); cd15079 (CDD); SSF81321 (SUPERFAMILY)	P:GO:0007186; P:GO:0007601; P:GO:0007602; F:GO:0004930; C:GO:0016021	P:G protein-coupled receptor signaling pathway; P:visual perception; P:phototransduction; F:G protein-coupled receptor activity; C:integral component of membrane	[INTERPRO, BLASTED, MAPPED, ANNOTATED]	NP_524398	rhodopsin 2	1594	ref|NP_524398.1|rhodopsin 2 [Drosophila melanogaster]	4.09e-83	59.7101	263.848	345
8d	XM_032937036.1	356	13530	0.00461599	Gauss-probit	4	4.56092	6.36655	6.36655	6.77995	0.796215	0.29541	GP.bell	bell	6.63029	0.796215	6.77995	7.16276	2.94529	NA	1.5623	33.2994	3.66279	Inf	985	25526	XM_032937036	uncharacterized protein LOC116929704	1352	3	0	95.51	NA					no IPS match	no IPS match	no IPS match	[INTERPRO, BLASTED]			1352	No Blast Hit	NA	NA	NA	NA
8d	XM_032937262.1	451	12590	0.00839481	log-Gauss-probit	4	0.77576	10.409	10.409	1.35333	0.392179	0.157837	lGP.bell	bell	10.409	0.392179	1.35333	10.8012	0.475175	NA	0.149877	0.775149	Inf	Inf	879	2781	XM_032937262	ABC protein, subfamily ABCA	6543	20	0	73.62	8	P:GO:0006869; P:GO:0055085; F:GO:0005319; F:GO:0005524; F:GO:0016887; F:GO:0042626; C:GO:0016021; C:GO:0043231	P:lipid transport; P:transmembrane transport; F:lipid transporter activity; F:ATP binding; F:ATPase activity; F:ATPase-coupled transmembrane transporter activity; C:integral component of membrane; C:intracellular membrane-bounded organelle	EC:3.6.1.3; EC:3.6.1.15	Adenosinetriphosphatase; Nucleoside-triphosphate phosphatase	IPR003439 (PFAM); PF12698 (PFAM); G3DSA:3.40.50.300 (GENE3D); IPR003439 (PFAM); mobidb-lite (MOBIDB_LITE); mobidb-lite (MOBIDB_LITE); mobidb-lite (MOBIDB_LITE); mobidb-lite (MOBIDB_LITE); mobidb-lite (MOBIDB_LITE); PTHR19229:SF185 (PANTHER); IPR026082 (PANTHER); IPR017871 (PROSITE_PATTERNS); IPR003439 (PROSITE_PROFILES); IPR003439 (PROSITE_PROFILES); cd03263 (CDD); cd03263 (CDD); IPR027417 (SUPER…	P:GO:0055085; F:GO:0005524; F:GO:0016887; F:GO:0042626; C:GO:0016021	P:transmembrane transport; F:ATP binding; F:ATPase activity; F:ATPase-coupled transmembrane transporter activity; C:integral component of membrane	[INTERPRO, BLASTED, MAPPED, ANNOTATED]	NP_001259764	ATP binding cassette subfamily A, isoform C	6543	ref|NP_001259764.1|ATP binding cassette subfamily A, isoform C [Drosophila melanogaster]	9.57e-151	54.5455	513.842	858
8d	XM_032937545.1	731	15378	0.0288633	Gauss-probit	5	21.5007	10.3272	9.44514	0	0.302541	0.0856298	GP.bell	bell	10.1887	0.184339	25.0066	10.373	6.02082	NA	2.11763	14.0017	19.2215	Inf	661	4378	XM_032937545	RNA-binding protein Rsf1	1216	20	3.64e-48	85.71	4	P:GO:0000381; P:GO:0045292; F:GO:0003729; C:GO:0016607	P:regulation of alternative mRNA splicing, via spliceosome; P:mRNA cis splicing, via spliceosome; F:mRNA binding; C:nuclear speck			IPR000504 (PFAM); IPR012677 (G3DSA:3.30.70.GENE3D); mobidb-lite (MOBIDB_LITE); mobidb-lite (MOBIDB_LITE); mobidb-lite (MOBIDB_LITE); mobidb-lite (MOBIDB_LITE); mobidb-lite (MOBIDB_LITE); PTHR23147 (PANTHER); PTHR23147:SF45 (PANTHER); IPR000504 (PROSITE_PROFILES); cd12373 (CDD); IPR035979 (SUPERFAMILY)	F:GO:0003676	F:nucleic acid binding	[INTERPRO, BLASTED, MAPPED, ANNOTATED]	NP_477001	repressor splicing factor 1, isoform A	1216	ref|NP_477001.2|repressor splicing factor 1, isoform A [Drosophila melanogaster]	3.22e-25	81.6901	102.449	71
8d	XM_032937619.1	193	4658	0.00102138	log-Gauss-probit	5	0.62449	10.2176	10.3135	1.65825	0.0738243	0.0507241	lGP.bell	bell	10.3135	0.131496	1.19962	10.3491	3.57203	NA	NA	NA	NA	NA	426	26106	XM_032937619	uncharacterized protein LOC116930220	628	2	1.13e-77	93.59	NA					no IPS match	no IPS match	no IPS match	[INTERPRO, BLASTED]			628	No Blast Hit	NA	NA	NA	NA
8d	XM_032938192.1	927	17904	0.0473712	log-Gauss-probit	4	0.542482	11.4982	11.4982	1.26653	0.77008	0.185317	lGP.bell	bell	11.4982	0.77008	1.26653	12.2683	0.506935	NA	0.308901	0.696703	1.27505	Inf	694	26679	XM_032938192	Hypothetical predicted protein	1498	20	0	69.86	NA					PTHR35836 (PANTHER); SSF69318 (SUPERFAMILY)	no GO terms	no GO terms	[INTERPRO, BLASTED]			1498	No Blast Hit	NA	NA	NA	NA
8d	XM_032938297.1	81	9718	5.25972e-05	log-Gauss-probit	5	1.9838	8.66183	8.82134	1.70422	0.2003	0.0839832	lGP.bell	bell	8.82134	0.262519	0.907406	8.95191	0.176246	NA	0.00073952	19.5199	Inf	Inf	813	7790	XM_032938297	5-hydroxytryptamine receptor	2281	20	0	69.85	7	P:GO:0007187; P:GO:0007268; P:GO:0098664; F:GO:0004993; F:GO:0030594; C:GO:0005887; C:GO:0030425	P:G protein-coupled receptor signaling pathway, coupled to cyclic nucleotide second messenger; P:chemical synaptic transmission; P:G protein-coupled serotonin receptor signaling pathway; F:G protein-coupled serotonin receptor activity; F:neurotransmitter receptor activity; C:integral component of plasma membrane; C:dendrite			IPR000276 (PRINTS); G3DSA:1.20.120.10 (GENE3D); G3DSA:1.20.1070.10 (GENE3D); G3DSA:1.20.1070.10 (GENE3D); IPR017452 (PFAM); mobidb-lite (MOBIDB_LITE); mobidb-lite (MOBIDB_LITE); PTHR24247 (PANTHER); PTHR24247:SF201 (PANTHER); IPR000276 (PROSITE_PATTERNS); IPR017452 (PROSITE_PROFILES); cd15331 (CDD); SSF81321 (SUPERFAMILY)	P:GO:0007186; F:GO:0004930; C:GO:0016021	P:G protein-coupled receptor signaling pathway; F:G protein-coupled receptor activity; C:integral component of membrane	[INTERPRO, BLASTED, MAPPED, ANNOTATED]	NP_001163201	5-hydroxytryptamine (serotonin) receptor 1B, isoform D	2281	ref|NP_001163201.2|5-hydroxytryptamine (serotonin) receptor 1B, isoform D [Drosophila melanogaster]	1.45e-70	81.383	242.276	188
8d	XM_032938343.1	857	21779	0.0396528	log-Gauss-probit	4	0.813779	7.99034	7.99034	1.20867	1.6735	0.78741	lGP.bell	bell	7.99034	1.6735	1.20867	9.66384	0.444955	0.449322	0.0884932	0.750779	0.0926432	0.802109	862	27919	XM_032938343	glutamate receptor ionotropic, delta-2-like	523	15	1.51e-77	84.62	5	P:GO:0034220; P:GO:0035235; F:GO:0004970; C:GO:0005886; C:GO:0016021	P:ion transmembrane transport; P:ionotropic glutamate receptor signaling pathway; F:ionotropic glutamate receptor activity; C:plasma membrane; C:integral component of membrane			no IPS match	no IPS match	no IPS match	[INTERPRO, BLASTED, MAPPED, ANNOTATED]			523	No Blast Hit	NA	NA	NA	NA
8d	XM_032938571.1	815	21081	0.0337798	log-Gauss-probit	4	1.68797	9.60233	9.60233	1.37165	0.315915	0.183127	lGP.bell	bell	9.60233	0.315915	1.37165	9.91824	0.235332	NA	0.00176408	1.12438	Inf	Inf	883	14512	XM_032938571	RING finger and transmembrane domain-containing protein 2 isoform X2	1631	20	0	66.72	1	C:GO:0016021	C:integral component of membrane			IPR013083 (G3DSA:3.30.40.GENE3D); PF13920 (PFAM); mobidb-lite (MOBIDB_LITE); mobidb-lite (MOBIDB_LITE); PTHR15860:SF0 (PANTHER); PTHR15860 (PANTHER); IPR017907 (PROSITE_PATTERNS); IPR001841 (PROSITE_PROFILES); cd16532 (CDD); SSF57850 (SUPERFAMILY)	no GO terms	no GO terms	[INTERPRO, BLASTED, MAPPED, ANNOTATED]	NP_651214	uncharacterized protein Dmel_CG13605	1631	ref|NP_651214.2|uncharacterized protein Dmel_CG13605 [Drosophila melanogaster]	2.79e-39	46.2857	152.91	350
8d	XM_032938889.1	499	15714	0.0107524	log-Gauss-probit	5	1.05925	6.54393	6.6759	0.787602	0.153603	0.0897027	lGP.bell	bell	6.6759	0.228518	0.547813	6.77246	0.38898	NA	0.0056001	7.03143	Inf	Inf	676	14569	XM_032938889	solute carrier family 22 member 3-like isoform X1	3087	20	0	75.01	3	P:GO:0055085; F:GO:0022857; C:GO:0016021	P:transmembrane transport; F:transmembrane transporter activity; C:integral component of membrane			mobidb-lite (MOBIDB_LITE); mobidb-lite (MOBIDB_LITE); PTHR24064 (PANTHER); PTHR24064:SF500 (PANTHER); PTHR24064 (PANTHER); cd17317 (CDD)	no GO terms	no GO terms	[INTERPRO, BLASTED, MAPPED, ANNOTATED]	NP_524479	organic cation transporter, isoform A	3087	ref|NP_524479.1|organic cation transporter, isoform A [Drosophila melanogaster]	1.28e-17	43.5897	88.1965	273
8d	XM_032939221.1	921	6814	0.0470661	log-Gauss-probit	4	1.73178	6.79177	6.79177	0.913457	0.433787	0.237364	lGP.bell	bell	6.79177	0.433787	0.913457	7.22556	0.136387	NA	0.000731374	0.638027	0.506993	Inf	787	6387	XM_032939221	facilitated trehalose transporter Tret1-2 homolog	951	20	0	80.53	3	P:GO:0055085; F:GO:0022857; C:GO:0016021	P:transmembrane transport; F:transmembrane transporter activity; C:integral component of membrane			IPR005828 (PFAM); G3DSA:1.20.1250.20 (GENE3D); PTHR23500 (PANTHER); PTHR23500:SF56 (PANTHER); IPR005829 (PROSITE_PATTERNS); IPR020846 (PROSITE_PROFILES); cd17358 (CDD); IPR036259 (SUPERFAMILY)	P:GO:0055085; F:GO:0022857; C:GO:0016021	P:transmembrane transport; F:transmembrane transporter activity; C:integral component of membrane	[INTERPRO, BLASTED, MAPPED, ANNOTATED]	NP_610694	trehalose transporter 1-2	951	ref|NP_610694.1|trehalose transporter 1-2 [Drosophila melanogaster]	1.82e-58	59.661	195.667	295
8d	XM_032939335.1	830	16199	0.036397	log-Gauss-probit	4	0.675514	7.59669	7.59669	1.2779	0.461784	0.207061	lGP.bell	bell	7.59669	0.461784	1.2779	8.05847	0.543156	NA	0.207367	0.807008	1.2424	Inf	692	35167	XM_032939335	---NA---	610	NA	NA	NA	NA					no IPS match	no IPS match	no IPS match	[INTERPRO, NO-BLAST]			610	No Blast Hit	NA	NA	NA	NA
8d	XM_032939349.1	78	12597	4.15773e-05	log-Gauss-probit	5	0.597188	9.28401	9.40037	1.42886	0.147632	0.0613957	lGP.bell	bell	9.40037	0.213051	1.18424	9.49706	0.717272	NA	0.250177	3.57906	Inf	Inf	566	27830	XM_032939349	uncharacterized protein LOC116931720	1400	2	4.02e-83	99.22	1	C:GO:0016021	C:integral component of membrane			no IPS match	no IPS match	no IPS match	[INTERPRO, BLASTED, MAPPED, ANNOTATED]			1400	No Blast Hit	NA	NA	NA	NA
8d	XM_032939783.1	782	22858	0.0326601	log-Gauss-probit	4	0.787644	7.1698	7.1698	35.5785	0.5228	0.224549	lGP.bell	bell	7.1698	0.5228	35.5785	7.6926	12.7782	NA	4.92937	23.3725	18.6812	Inf	830	24994	XM_032939783	hypothetical protein C7M84_025470	978	1	3.05e-07	62.69	NA								[BLASTED]			978	No Blast Hit	NA	NA	NA	NA
8d	XM_032939981.1	292	838	0.00298763	log-Gauss-probit	4	2.22262	9.67351	9.67351	0.875806	0.89206	0.389234	lGP.bell	bell	9.67351	0.89206	0.875806	10.5656	0.0500467	NA	0.000200144	0.409109	0.0230295	Inf	820	28461	XM_032939981	oplophorus-luciferin 2-monooxygenase non-catalytic subunit-like	1603	17	0	57.98	2	C:GO:0016020; C:GO:0016021	C:membrane; C:integral component of membrane			IPR032675 (G3DSA:3.80.10.GENE3D); PTHR24364:SF18 (PANTHER); PTHR24364 (PANTHER); SSF52058 (SUPERFAMILY)	no GO terms	no GO terms	[INTERPRO, BLASTED, MAPPED]			1603	No Blast Hit	NA	NA	NA	NA
8d	XM_032940013.1	747	2661	0.0301323	log-Gauss-probit	4	0.789669	3.07005	3.07005	1.20392	1.05558	0.367885	lGP.bell	bell	3.07005	1.05558	1.20392	4.12564	0.382518	0.348026	0.165226	0.61296	0.141877	0.597401	924	28493	XM_032940013	WAG22 antigen-like	862	2	1.96e-23	96.15	1	C:GO:0016021	C:integral component of membrane			PR01228 (PRINTS); mobidb-lite (MOBIDB_LITE); mobidb-lite (MOBIDB_LITE)	no GO terms	no GO terms	[INTERPRO, BLASTED, MAPPED, ANNOTATED]			862	No Blast Hit	NA	NA	NA	NA
8d	XM_032940923.1	267	11939	0.00218084	log-Gauss-probit	4	1.81523	7.63046	7.63046	1.27233	0.256955	0.120239	lGP.bell	bell	7.63046	0.256955	1.27233	7.88741	0.135844	NA	0.00100349	0.559541	Inf	Inf	924	5444	XM_032940923	kinesin-like protein KIF14 isoform X2	4073	20	0	63.62	7	P:GO:0007018; F:GO:0003777; F:GO:0005524; F:GO:0008017; F:GO:0016887; C:GO:0005871; C:GO:0005874	P:microtubule-based movement; F:microtubule motor activity; F:ATP binding; F:microtubule binding; F:ATPase activity; C:kinesin complex; C:microtubule	EC:3.6.1.3; EC:3.6.1.15	Adenosinetriphosphatase; Nucleoside-triphosphate phosphatase	IPR001752 (PRINTS); IPR001752 (PFAM); G3DSA:2.60.200.20 (GENE3D); IPR000253 (PFAM); IPR036961 (G3DSA:3.40.850.GENE3D); mobidb-lite (MOBIDB_LITE); mobidb-lite (MOBIDB_LITE); PTHR24115:SF546 (PANTHER); IPR027640 (PANTHER); IPR019821 (PROSITE_PATTERNS); IPR001752 (PROSITE_PROFILES); IPR000253 (CDD); IPR008984 (SUPERFAMILY); IPR027417 (SUPERFAMILY)	P:GO:0007018; F:GO:0003777; F:GO:0005515; F:GO:0005524; F:GO:0008017	P:microtubule-based movement; F:microtubule motor activity; F:protein binding; F:ATP binding; F:microtubule binding	[INTERPRO, BLASTED, MAPPED, ANNOTATED]	NP_476817	kinesin heavy chain 73, isoform C	4073	ref|NP_476817.1|nebbish [Drosophila melanogaster]	6.36e-112	50.9804	380.563	867
8d	XM_032941005.1	770	5293	0.0317945	log-Gauss-probit	4	0.545087	10.3783	10.3783	1.19815	0.747304	0.177612	lGP.bell	bell	10.3783	0.747304	1.19815	11.1256	0.475551	NA	0.303415	0.687543	1.18182	Inf	664	19687	XM_032941005	Hypothetical predicted protein	1923	20	0	70.05	NA					PTHR35836 (PANTHER); SSF69318 (SUPERFAMILY)	no GO terms	no GO terms	[INTERPRO, BLASTED]			1923	No Blast Hit	NA	NA	NA	NA
8d	XM_032941025.1	349	10223	0.00447011	log-Gauss-probit	5	1.22313	7.07336	7.24414	0.95652	0.25001	0.137406	lGP.bell	bell	7.24414	0.344429	0.685392	7.41799	0.326057	NA	0.00856186	10.0647	Inf	Inf	783	19707	XM_032941025	uncharacterized protein LOC116933176	848	1	5.84e-137	100	NA					no IPS match	no IPS match	no IPS match	[INTERPRO, BLASTED]			848	No Blast Hit	NA	NA	NA	NA
8d	XM_032941026.1	816	8886	0.0339208	log-Gauss-probit	4	1.61277	7.75274	7.75274	2.5035	0.243244	0.142653	lGP.bell	bell	7.75274	0.243244	2.5035	7.99599	0.473077	NA	0.0148938	2.34835	Inf	Inf	923	19708	XM_032941026	guanine nucleotide-binding protein-like 3 homolog	818	20	7.04e-131	77.78	1	F:GO:0005515	F:protein binding			IPR015943 (G3DSA:2.130.10.GENE3D); mobidb-lite (MOBIDB_LITE); mobidb-lite (MOBIDB_LITE); mobidb-lite (MOBIDB_LITE); mobidb-lite (MOBIDB_LITE); IPR036322 (SUPERFAMILY)	F:GO:0005515	F:protein binding	[INTERPRO, BLASTED, MAPPED, ANNOTATED]			818	No Blast Hit	NA	NA	NA	NA
8d	XM_032941087.1	751	21832	0.0303219	log-Gauss-probit	5	0.947276	7.73625	7.86908	0.636912	0.186574	0.126231	lGP.bell	bell	7.86908	0.260464	0.486669	7.99672	0.431523	NA	NA	NA	NA	NA	482	19769	XM_032941087	uncharacterized protein LOC116933267	1827	4	0	87.43	NA					no IPS match	no IPS match	no IPS match	[INTERPRO, BLASTED]			1827	No Blast Hit	NA	NA	NA	NA
8d	XM_032941251.1	238	10814	0.00167573	log-Gauss-probit	4	1.46027	6.11462	6.11462	0.990659	0.51912	0.22904	lGP.bell	bell	6.11462	0.51912	0.990659	6.63374	0.152982	NA	0.0011802	0.45672	0.0612481	Inf	910	13732	XM_032941251	serine/threonine-protein kinase/endoribonuclease IRE1-like	1629	20	0	66.92	6	P:GO:0006468; P:GO:0030968; F:GO:0004672; F:GO:0005524; C:GO:0005789; C:GO:0016021	P:protein phosphorylation; P:endoplasmic reticulum unfolded protein response; F:protein kinase activity; F:ATP binding; C:endoplasmic reticulum membrane; C:integral component of membrane			G3DSA:3.30.200.20 (GENE3D); G3DSA:1.10.510.10 (GENE3D); IPR000719 (PFAM); PTHR13954:SF6 (PANTHER); PTHR13954 (PANTHER); IPR008271 (PROSITE_PATTERNS); IPR000719 (PROSITE_PROFILES); IPR011009 (SUPERFAMILY)	P:GO:0006468; F:GO:0004672; F:GO:0005524	P:protein phosphorylation; F:protein kinase activity; F:ATP binding	[INTERPRO, BLASTED, MAPPED, ANNOTATED]	NP_001097839	Inositol-requiring enzyme-1	1629	ref|NP_001097839.1|Inositol-requiring enzyme-1 [Drosophila melanogaster]	1.26e-24	56.2212	109.383	217
8d	XM_032941588.1	23	22264	4.47973e-08	log-Gauss-probit	5	2.39279	9.39731	11.8109	14.9031	1.49241	0.350728	lGP.bell	bell	11.8109	1.39746	3.18292	12.3968	0.481711	NA	0.0405042	32.4251	89.4178	Inf	760	1254	XM_032941588	Endoribonuclease-like protein	577	20	2.39e-129	75.89	5	P:GO:0007275; P:GO:0030178; P:GO:0090502; F:GO:0004521; C:GO:0005576	P:multicellular organism development; P:negative regulation of Wnt signaling pathway; P:RNA phosphodiester bond hydrolysis, endonucleolytic; F:endoribonuclease activity; C:extracellular region			IPR018998 (PFAM); IPR039787 (PANTHER); IPR037227 (SUPERFAMILY)	F:GO:0004521	F:endoribonuclease activity	[INTERPRO, BLASTED, MAPPED, ANNOTATED]	NP_572668	uncharacterized protein Dmel_CG2145, isoform A	577	ref|NP_572668.1|uncharacterized protein Dmel_CG2145, isoform A [Drosophila melanogaster]	1.9e-13	52.2523	68.5514	111
8d	XM_032941648.1	265	9739	0.00209003	log-Gauss-probit	5	0.755642	10.5634	10.5085	1.46268	0.216548	0.0647627	lGP.bell	bell	10.5085	0.245146	1.57902	10.7536	0.441549	NA	0.19644	0.701094	Inf	Inf	890	259	XM_032941648	Period circadian protein	4882	20	0	54.64	6	P:GO:0000122; P:GO:0032922; P:GO:0043153; F:GO:0000976; F:GO:0001222; C:GO:0005737	P:negative regulation of transcription by RNA polymerase II; P:circadian regulation of gene expression; P:entrainment of circadian clock by photoperiod; F:transcription regulatory region sequence-specific DNA binding; F:transcription corepressor binding; C:cytoplasm			IPR013767 (PFAM); IPR022728 (PFAM); G3DSA:3.30.450.20 (GENE3D); PF14598 (PFAM); G3DSA:3.30.450.20 (GENE3D); G3DSA:3.30.450.20 (GENE3D); mobidb-lite (MOBIDB_LITE); mobidb-lite (MOBIDB_LITE); mobidb-lite (MOBIDB_LITE); mobidb-lite (MOBIDB_LITE); mobidb-lite (MOBIDB_LITE); mobidb-lite (MOBIDB_LITE); mobidb-lite (MOBIDB_LITE); mobidb-lite (MOBIDB_LITE); mobidb-lite (MOBIDB_LITE); mobidb-lite (MOBIDB_…	P:GO:0006355	P:regulation of transcription, DNA-templated	[INTERPRO, BLASTED, MAPPED, ANNOTATED]	NP_525056	period, isoform A	4882	ref|NP_525056.2|period, isoform A [Drosophila melanogaster]	8.45e-58	45.1957	220.705	562
8d	XM_032941800.1	754	21469	0.0307235	log-Gauss-probit	4	2.3096	5.04672	5.04672	0.773326	0.526618	0.273598	lGP.bell	bell	5.04672	0.526618	0.773326	5.57334	0.0550153	0.394182	0.000624111	0.562916	0.0116975	Inf	745	5345	XM_032941800	dopa decarboxylase	1230	20	0	86.94	6	P:GO:0006520; P:GO:0006584; P:GO:0042427; F:GO:0004058; F:GO:0030170; C:GO:0005737	P:cellular amino acid metabolic process; P:catecholamine metabolic process; P:serotonin biosynthetic process; F:aromatic-L-amino-acid decarboxylase activity; F:pyridoxal phosphate binding; C:cytoplasm	EC:4.1.1.28	Aromatic-L-amino-acid decarboxylase	IPR010977 (PRINTS); IPR002129 (PFAM); IPR015421 (G3DSA:3.40.640.GENE3D); mobidb-lite (MOBIDB_LITE); mobidb-lite (MOBIDB_LITE); mobidb-lite (MOBIDB_LITE); PTHR11999:SF60 (PANTHER); PTHR11999 (PANTHER); IPR021115 (PROSITE_PATTERNS); IPR015424 (SUPERFAMILY)	P:GO:0006520; P:GO:0019752; F:GO:0003824; F:GO:0016831; F:GO:0030170	P:cellular amino acid metabolic process; P:carboxylic acid metabolic process; F:catalytic activity; F:carboxy-lyase activity; F:pyridoxal phosphate binding	[INTERPRO, BLASTED, MAPPED, ANNOTATED]	NP_724164	dopa decarboxylase, isoform B	1230	ref|NP_724164.1|dopa decarboxylase, isoform B [Drosophila melanogaster]	4.66e-131	81.7518	385.956	274
8d	XM_032942198.1	463	2118	0.00883405	log-Gauss-probit	5	1.87325	9.39328	9.4723	0.459313	0.129305	0.0585354	lGP.bell	bell	9.4723	0.170397	0.290918	9.56592	0.056103	NA	0.00115291	8.95705	Inf	Inf	632	20866	XM_032942198	uncharacterized protein LOC116934734	1448	20	4.28e-161	64.19	2	C:GO:0016020; C:GO:0016021	C:membrane; C:integral component of membrane			no IPS match	no IPS match	no IPS match	[INTERPRO, BLASTED, MAPPED]			1448	No Blast Hit	NA	NA	NA	NA
8d	XM_032942729.1	717	7658	0.0274824	log-Gauss-probit	4	2.72947	10.1001	10.1001	0.508143	0.13916	0.0654577	lGP.bell	bell	10.1001	0.13916	0.508143	10.2393	0.0178147	NA	0.000192771	0.557018	Inf	Inf	630	21391	XM_032942729	Centrosomin-like protein	4596	20	0	64.66	15	P:GO:0001578; P:GO:0031116; P:GO:0045893; P:GO:0046600; P:GO:0090266; F:GO:0000976; F:GO:0005516; F:GO:0008017; F:GO:0019901; F:GO:0043015; C:GO:0000242; C:GO:0008274; C:GO:0035371; C:GO:0048471; C:GO:0097431	P:microtubule bundle formation; P:positive regulation of microtubule polymerization; P:positive regulation of transcription, DNA-templated; P:negative regulation of centriole replication; P:regulation of mitotic cell cycle spindle assembly checkpoint; F:transcription regulatory region sequence-specific DNA binding; F:calmodulin binding; F:microtubule binding; F:protein kinase binding; F:gamma-tub…			IPR012943 (PFAM); mobidb-lite (MOBIDB_LITE); mobidb-lite (MOBIDB_LITE); mobidb-lite (MOBIDB_LITE); mobidb-lite (MOBIDB_LITE); mobidb-lite (MOBIDB_LITE); mobidb-lite (MOBIDB_LITE); mobidb-lite (MOBIDB_LITE); mobidb-lite (MOBIDB_LITE); mobidb-lite (MOBIDB_LITE); mobidb-lite (MOBIDB_LITE); mobidb-lite (MOBIDB_LITE); IPR042791 (PANTHER)	P:GO:0000226; C:GO:0005815	P:microtubule cytoskeleton organization; C:microtubule organizing center	[INTERPRO, BLASTED, MAPPED, ANNOTATED]			4596	No Blast Hit	NA	NA	NA	NA
8d	XM_032920394.1	433	23266	0.0072542	linear	2	-0.00140265	NA	11.4563	NA	NA	0.0655691	L.dec	dec	11.4563	0.140265	NA	NA	46.7467	NA	27.8039	83.4621	Inf	Inf	1000	18012	XM_032920394	histone H2B.3-like	390	20	1.15e-74	97.08	5	P:GO:0006334; F:GO:0003677; F:GO:0044877; F:GO:0046982; C:GO:0000786	P:nucleosome assembly; F:DNA binding; F:protein-containing complex binding; F:protein heterodimerization activity; C:nucleosome			IPR000558 (PRINTS); IPR009072 (G3DSA:1.10.20.GENE3D); IPR007125 (PFAM); mobidb-lite (MOBIDB_LITE); PTHR23428:SF196 (PANTHER); IPR000558 (PANTHER); IPR000558 (PROSITE_PATTERNS); IPR009072 (SUPERFAMILY)	F:GO:0003677; F:GO:0046982; C:GO:0000786	F:DNA binding; F:protein heterodimerization activity; C:nucleosome	[INTERPRO, BLASTED, MAPPED, ANNOTATED]	NP_724342	histone H2B	390	ref|NP_724342.1|histone H2B [Drosophila melanogaster]	1.21e-60	98.9011	182.956	91
8d	XM_032920449.1	628	12239	0.0183611	linear	2	-0.00176511	NA	9.95642	NA	NA	0.0830814	L.dec	dec	9.95642	0.176511	NA	NA	47.0686	NA	27.3443	86.1505	Inf	Inf	1000	15647	XM_032920449	plasma membrane calcium-transporting ATPase 2 isoform X1	4656	20	0	77.76	4	P:GO:0070588; F:GO:0005388; F:GO:0005524; C:GO:0016021	P:calcium ion transmembrane transport; F:calcium transmembrane transporter activity, phosphorylative mechanism; F:ATP binding; C:integral component of membrane			PR00119 (PRINTS); IPR001757 (TIGRFAM); IPR023214 (G3DSA:3.40.50.GENE3D); G3DSA:1.20.1110.10 (GENE3D); PF08282 (PFAM); IPR022141 (PFAM); PF13246 (PFAM); IPR023299 (G3DSA:3.40.1110.GENE3D); PF00122 (PFAM); G3DSA:2.70.150.10 (GENE3D); IPR006068 (PFAM); IPR004014 (PFAM); G3DSA:1.20.1110.10 (GENE3D),SFLDF00027 (SFLD),SFLDG00002 (SFLD); mobidb-lite (MOBIDB_LITE); mobidb-lite (MOBIDB_LITE); IPR030320 (P…	P:GO:0070588; F:GO:0000166; F:GO:0005388; F:GO:0005524; C:GO:0016021	P:calcium ion transmembrane transport; F:nucleotide binding; F:calcium transmembrane transporter activity, phosphorylative mechanism; F:ATP binding; C:integral component of membrane	[INTERPRO, BLASTED, ANNOTATED]	NP_001188517	plasma membrane calcium ATPase, isoform R	4656	ref|NP_001188517.1|plasma membrane calcium ATPase, isoform R [Drosophila melanogaster]	0	77.6675	1024.62	806
8d	XM_032920482.1	367	3960	0.00512579	linear	2	-0.0021585	NA	8.76603	NA	NA	0.0839885	L.dec	dec	8.76603	0.21585	NA	NA	38.9106	NA	24.3485	65.4429	Inf	Inf	1000	18846	XM_032920482	putative Stress-induced-phosphoprotein 1/sw	3017	3	0	89.69	1	F:GO:0005515	F:protein binding			IPR011990 (G3DSA:1.25.40.GENE3D); IPR011990 (G3DSA:1.25.40.GENE3D); IPR011990 (G3DSA:1.25.40.GENE3D); PTHR22904:SF515 (PANTHER); PTHR22904 (PANTHER); IPR013026 (PROSITE_PROFILES); IPR013026 (PROSITE_PROFILES); SSF81901 (SUPERFAMILY); IPR011990 (SUPERFAMILY)	F:GO:0005515	F:protein binding	[INTERPRO, BLASTED, ANNOTATED]			3017	No Blast Hit	NA	NA	NA	NA
8d	XM_032920665.1	795	13967	0.0330075	Hill	4	6.1648	8.1287	8.27295	3.20857	NA	0.0921467	H.dec	dec	8.27295	0.144258	NA	NA	3.51938	NA	NA	NA	NA	NA	361	19029	XM_032920665	Ribonuclease P protein subunit p21	672	20	4.55e-84	58.51	4	P:GO:0008033; P:GO:0090501; F:GO:0004526; C:GO:0005655	P:tRNA processing; P:RNA phosphodiester bond hydrolysis; F:ribonuclease P activity; C:nucleolar ribonuclease P complex	EC:3.1.30; EC:3.1.26; EC:3.1.26.5	Acting on ester bonds; Acting on ester bonds; Ribonuclease P	IPR007175 (PFAM); G3DSA:2.20.25.200 (GENE3D); PTHR14742:SF0 (PANTHER); PTHR14742 (PANTHER)	no GO terms	no GO terms	[INTERPRO, BLASTED, MAPPED, ANNOTATED]			672	No Blast Hit	NA	NA	NA	NA
8d	XM_032920764.1	940	23516	0.0474753	linear	2	-0.010139	NA	8.31353	NA	NA	0.491714	L.dec	dec	8.31353	1.0139	NA	NA	48.4974	81.9958	28.221	Inf	56.9524	Inf	1000	10257	XM_032920764	contactin associated protein-like protein 1	1835	20	0	71.02	3	F:GO:0005201; F:GO:0005515; C:GO:0016021	F:extracellular matrix structural constituent; F:protein binding; C:integral component of membrane			IPR001073 (PFAM); IPR008983 (G3DSA:2.60.120.GENE3D); IPR000885 (PFAM); G3DSA:2.60.120.1000 (GENE3D); PTHR22923 (PANTHER); PTHR22923:SF62 (PANTHER); IPR001073 (PROSITE_PROFILES); IPR036056 (SUPERFAMILY); IPR036056 (SUPERFAMILY); IPR008983 (SUPERFAMILY)	F:GO:0005201; F:GO:0005515	F:extracellular matrix structural constituent; F:protein binding	[INTERPRO, BLASTED, MAPPED, ANNOTATED]	NP_524034	neurexin IV, isoform A	1835	ref|NP_524034.2|neurexin IV, isoform A [Drosophila melanogaster]	6.33e-20	44.6009	95.1301	213
8d	XM_032920792.1	82	14791	5.71909e-05	linear	2	-0.00468814	NA	7.68802	NA	NA	0.152694	L.dec	dec	7.68802	0.468814	NA	NA	32.5701	NA	20.3709	51.9064	Inf	Inf	1000	19156	XM_032920792	putative Facilitated trehalose transporter Tret1	1521	20	0	64.67	1	C:GO:0016021	C:integral component of membrane			mobidb-lite (MOBIDB_LITE); mobidb-lite (MOBIDB_LITE); mobidb-lite (MOBIDB_LITE); mobidb-lite (MOBIDB_LITE); mobidb-lite (MOBIDB_LITE)	no GO terms	no GO terms	[INTERPRO, BLASTED, MAPPED, ANNOTATED]			1521	No Blast Hit	NA	NA	NA	NA
8d	XM_032920889.1	351	3409	0.00455403	linear	2	-0.00124686	NA	9.28218	NA	NA	0.0568048	L.dec	dec	9.28218	0.124686	NA	NA	45.5581	NA	25.4347	84.2772	Inf	Inf	1000	15911	XM_032920889	calpain-7-like	2897	20	0	74.14	2	P:GO:0006508; F:GO:0004198	P:proteolysis; F:calcium-dependent cysteine-type endopeptidase activity	EC:3.4.22; EC:3.4.22.1; EC:3.4.99; EC:3.4.22.41; EC:3.4.22.40; EC:3.4.22.34; EC:3.4.22.8; EC:3.4.22.28; EC:3.4.22.16; EC:3.4.22.27; EC:3.4.22.38; EC:3.4.22.15; EC:3.4.22.14	Acting on peptide bonds (peptidases); Cathepsin B; Acting on peptide bonds (peptidases); Cathepsin F; Bleomycin hydrolase; Legumain; Clostripain; Picornain 3C; Cathepsin H; Cathepsin S; Cathepsin K; Cathepsin L; Actinidain	IPR022684 (PRINTS); G3DSA:1.20.58.280 (GENE3D); G3DSA:1.20.58.280 (GENE3D); G3DSA:3.90.70.10 (GENE3D); IPR001300 (PFAM); IPR007330 (PFAM); G3DSA:2.60.120.380 (GENE3D); G3DSA:2.60.120.380 (GENE3D); IPR022682 (PFAM); PTHR46143 (PANTHER); IPR001300 (PROSITE_PROFILES); IPR001300 (CDD); IPR036213 (SUPERFAMILY); IPR036181 (SUPERFAMILY); IPR038765 (SUPERFAMILY); IPR036181 (SUPERFAMILY); IPR036213 (SUPER…	P:GO:0006508; F:GO:0004198	P:proteolysis; F:calcium-dependent cysteine-type endopeptidase activity	[INTERPRO, BLASTED, MAPPED, ANNOTATED]	NP_476738	small optic lobes, isoform B	2897	ref|NP_476738.3|small optic lobes, isoform B [Drosophila melanogaster]	5.81e-27	51.8797	119.783	266
8d	XM_032921028.1	148	14195	0.00040806	linear	2	-0.00198846	NA	12.8484	NA	NA	0.0784597	L.dec	dec	12.8484	0.198846	NA	NA	39.4576	NA	23.9129	65.1644	Inf	Inf	1000	8193	XM_032921028	cyclin B	1754	20	0	71.51	7	P:GO:0000079; P:GO:0044772; F:GO:0016538; C:GO:0000307; C:GO:0005737; C:GO:0005813; C:GO:0042025	P:regulation of cyclin-dependent protein serine/threonine kinase activity; P:mitotic cell cycle phase transition; F:cyclin-dependent protein serine/threonine kinase regulator activity; C:cyclin-dependent protein kinase holoenzyme complex; C:cytoplasm; C:centrosome; C:host cell nucleus			IPR039361 (PIRSF); IPR004367 (PFAM); G3DSA:1.10.472.10 (GENE3D); IPR006671 (PFAM); G3DSA:1.10.472.10 (GENE3D); mobidb-lite (MOBIDB_LITE); mobidb-lite (MOBIDB_LITE); PTHR10177:SF184 (PANTHER); IPR039361 (PANTHER); IPR013763 (CDD); IPR013763 (CDD); IPR036915 (SUPERFAMILY); IPR036915 (SUPERFAMILY)	C:GO:0042025	C:host cell nucleus	[INTERPRO, BLASTED, MAPPED, ANNOTATED]	NP_726247	cyclin B, isoform C	1754	ref|NP_726247.1|cyclin B, isoform C [Drosophila melanogaster]	4.82e-58	61.0738	202.986	298
8d	XM_032921048.1	777	15558	0.0322711	linear	2	-0.00147673	NA	9.07711	NA	NA	0.0714721	L.dec	dec	9.07711	0.147673	NA	NA	48.3989	NA	27.5682	96.355	Inf	Inf	1000	19412	XM_032921048	flocculation protein FLO11-like	1560	5	0	93.22	3	P:GO:0006508; P:GO:0030576; F:GO:0070140	P:proteolysis; P:Cajal body organization; F:SUMO-specific isopeptidase activity			mobidb-lite (MOBIDB_LITE); mobidb-lite (MOBIDB_LITE); mobidb-lite (MOBIDB_LITE); mobidb-lite (MOBIDB_LITE); mobidb-lite (MOBIDB_LITE); mobidb-lite (MOBIDB_LITE); mobidb-lite (MOBIDB_LITE)	no GO terms	no GO terms	[INTERPRO, BLASTED, MAPPED, ANNOTATED]			1560	No Blast Hit	NA	NA	NA	NA
8d	XM_032921133.1	850	12494	0.0385859	linear	2	-0.00164913	NA	7.5592	NA	NA	0.0867858	L.dec	dec	7.5592	0.164913	NA	NA	52.6253	NA	28.7697	Inf	Inf	Inf	1000	3006	XM_032921133	RCC1-like G exchanging factor-like protein	1446	20	0	75.35	NA					IPR000408 (PRINTS); IPR009091 (G3DSA:2.130.10.GENE3D); IPR000408 (PFAM); IPR009091 (G3DSA:2.130.10.GENE3D); PTHR46337 (PANTHER); IPR000408 (PROSITE_PROFILES); IPR000408 (PROSITE_PROFILES); IPR000408 (PROSITE_PROFILES); IPR000408 (PROSITE_PROFILES); IPR000408 (PROSITE_PROFILES); IPR009091 (SUPERFAMILY); IPR009091 (SUPERFAMILY)	no GO terms	no GO terms	[INTERPRO, BLASTED]	NP_608550	HECT and RLD domain containing E3 ubiquitin ligase 4, isoform A	1446	ref|NP_608550.1|uncharacterized protein Dmel_CG3862 [Drosophila melanogaster]	1.16e-133	63.9381	394.43	452
8d	XM_032921143.1	288	17618	0.00286518	linear	2	-0.00152899	NA	10.0909	NA	NA	0.0548007	L.dec	dec	10.0909	0.152899	NA	NA	35.841	NA	22.0049	56.4944	Inf	Inf	1000	19507	XM_032921143	SID1 transmembrane family member 1-like	2724	20	0	74.69	6	P:GO:0050658; F:GO:0003725; F:GO:0051033; C:GO:0005764; C:GO:0005886; C:GO:0016021	P:RNA transport; F:double-stranded RNA binding; F:RNA transmembrane transporter activity; C:lysosome; C:plasma membrane; C:integral component of membrane			IPR025958 (PFAM); IPR025958 (PANTHER)	C:GO:0016021	C:integral component of membrane	[INTERPRO, BLASTED, MAPPED, ANNOTATED]			2724	No Blast Hit	NA	NA	NA	NA
8d	XM_032921350.1	106	20672	0.000159904	linear	2	-0.00215888	NA	10.1502	NA	NA	0.0883694	L.dec	dec	10.1502	0.215888	NA	NA	40.9329	NA	23.2934	75.5152	Inf	Inf	1000	19714	XM_032921350	geminin-like	836	3	1.35e-121	92.73	1	P:GO:0006275	P:regulation of DNA replication			IPR022786 (PFAM); G3DSA:1.20.5.1180 (GENE3D); mobidb-lite (MOBIDB_LITE); mobidb-lite (MOBIDB_LITE); mobidb-lite (MOBIDB_LITE); PTHR13372:SF5 (PANTHER); PTHR13372 (PANTHER); SSF111469 (SUPERFAMILY)	P:GO:0006275	P:regulation of DNA replication	[INTERPRO, BLASTED, MAPPED, ANNOTATED]			836	No Blast Hit	NA	NA	NA	NA
8d	XM_032921378.1	375	23429	0.00524935	Gauss-probit	4	6.41319	7.73423	7.73423	0	0.174788	0.0862874	GP.bell	dec	7.90902	0.174788	0	7.90902	7.4821	NA	1.03797	19.2269	Inf	Inf	941	12124	XM_032921378	cyclin-dependent kinases regulatory subunit	499	20	4.9e-48	94.35	10	P:GO:0007346; P:GO:0045737; P:GO:0051301; F:GO:0016301; F:GO:0019901; F:GO:0042393; F:GO:0043130; F:GO:0061575; C:GO:0000307; C:GO:0019005	P:regulation of mitotic cell cycle; P:positive regulation of cyclin-dependent protein serine/threonine kinase activity; P:cell division; F:kinase activity; F:protein kinase binding; F:histone binding; F:ubiquitin binding; F:cyclin-dependent protein serine/threonine kinase activator activity; C:cyclin-dependent protein kinase holoenzyme complex; C:SCF ubiquitin ligase complex			IPR000789 (PRINTS); IPR036858 (G3DSA:3.30.170.GENE3D); IPR000789 (PFAM); PTHR23415:SF33 (PANTHER); PTHR23415 (PANTHER); IPR000789 (PROSITE_PATTERNS); IPR036858 (SUPERFAMILY)	F:GO:0016538	F:cyclin-dependent protein serine/threonine kinase regulator activity	[INTERPRO, BLASTED, MAPPED, ANNOTATED]	NP_649817	Cyclin-dependent kinase subunit 85A, isoform A	499	ref|NP_649817.1|Cyclin-dependent kinase subunit 85A, isoform A [Drosophila melanogaster]	2.85e-38	90.411	126.716	73
8d	XM_032921411.1	212	10683	0.00136534	linear	2	-0.00231853	NA	10.2672	NA	NA	0.0977102	L.dec	dec	10.2672	0.231853	NA	NA	42.1431	NA	26.3616	69.5494	Inf	Inf	1000	19775	XM_032921411	uncharacterized protein LOC116916198	1002	2	2.67e-126	97.83	NA					mobidb-lite (MOBIDB_LITE); mobidb-lite (MOBIDB_LITE)	no GO terms	no GO terms	[INTERPRO, BLASTED]			1002	No Blast Hit	NA	NA	NA	NA
8d	XM_032921540.1	515	2076	0.0116012	linear	2	-0.00481766	NA	10.7374	NA	NA	0.194807	L.dec	dec	10.7374	0.481766	NA	NA	40.4361	NA	24.4563	66.2117	Inf	Inf	1000	1185	XM_032921540	putative Peritrophic matrix protein	1560	20	3.38e-113	66.16	3	F:GO:0008061; F:GO:0008233; C:GO:0005576	F:chitin binding; F:peptidase activity; C:extracellular region			G3DSA:2.170.140.10 (GENE3D); IPR002557 (PFAM); mobidb-lite (MOBIDB_LITE); PTHR23301:SF58 (PANTHER); PTHR23301 (PANTHER); IPR002557 (PROSITE_PROFILES); IPR002557 (PROSITE_PROFILES); IPR036508 (SUPERFAMILY); IPR036508 (SUPERFAMILY)	F:GO:0008061; C:GO:0005576	F:chitin binding; C:extracellular region	[INTERPRO, BLASTED, MAPPED, ANNOTATED]	NP_572598	chitinase 6, isoform J	1560	ref|NP_572598.3|chitinase 6, isoform J [Drosophila melanogaster]	5.07e-07	59.0164	53.5286	61
8d	XM_032921663.1	200	11513	0.00107852	linear	2	-0.00209652	NA	10.3708	NA	NA	0.0829905	L.dec	dec	10.3708	0.209652	NA	NA	39.5849	NA	22.9148	69.0792	Inf	Inf	1000	10654	XM_032921663	EOG090X08JJ	2562	20	0	95.35	2	P:GO:0006364; C:GO:0032040	P:rRNA processing; C:small-subunit processome			PF04615 (PFAM); mobidb-lite (MOBIDB_LITE); mobidb-lite (MOBIDB_LITE); mobidb-lite (MOBIDB_LITE); mobidb-lite (MOBIDB_LITE); mobidb-lite (MOBIDB_LITE); mobidb-lite (MOBIDB_LITE); mobidb-lite (MOBIDB_LITE); mobidb-lite (MOBIDB_LITE); IPR006709 (PANTHER)	P:GO:0006364; C:GO:0032040	P:rRNA processing; C:small-subunit processome	[INTERPRO, BLASTED, MAPPED, ANNOTATED]	NP_648781	uncharacterized protein Dmel_CG12301	2562	ref|NP_648781.1|uncharacterized protein Dmel_CG12301 [Drosophila melanogaster]	3.31e-44	54.8387	172.17	372
8d	XM_032921817.1	464	10081	0.00883405	linear	2	-0.00176577	NA	12.9613	NA	NA	0.0850809	L.dec	dec	12.9613	0.176577	NA	NA	48.1835	NA	28.1348	99.3259	Inf	Inf	1000	10731	XM_032921817	Serine proteinase stubble	2790	20	0	63.4	3	P:GO:0006508; F:GO:0004252; C:GO:0005615	P:proteolysis; F:serine-type endopeptidase activity; C:extracellular space	EC:3.4.21.73; EC:3.4.24.7; EC:3.4.21.71; EC:3.4.24.3; EC:3.4.21.34; EC:3.4.21.78; EC:3.4.21.75; EC:3.4.21.26; EC:3.4.21.27; EC:3.4.21.68; EC:3.4.21.69; EC:3.4.24.34; EC:3.4.21.41; EC:3.4.21.83; EC:3.4.21.88; EC:3.4.21.45; EC:3.4.21.89; EC:3.4.21.42; EC:3.4.19.1; EC:3.4.21.43; EC:3.4.21.87; EC:3.4.21.38; EC:3.4.21.35; EC:3.4.21.79; EC:3.4.21.36; EC:3.4.21.102; EC:3.4.21.39; EC:3.4.21; EC:3.4.21.4;…	U-plasminogen activator; Interstitial collagenase; Pancreatic elastase II; Microbial collagenase; Plasma kallikrein; Granzyme A; Furin; Prolyl oligopeptidase; Coagulation factor XIa; T-plasminogen activator; Protein C (activated); Neutrophil collagenase; Complement subcomponent C1r; Oligopeptidase B; Repressor LexA; Complement factor I; Signal peptidase I; Complement subcomponent C1s; Acylaminoac…	IPR001314 (PRINTS); IPR043504 (G3DSA:2.40.10.GENE3D); IPR001254 (PFAM); mobidb-lite (MOBIDB_LITE); mobidb-lite (MOBIDB_LITE); mobidb-lite (MOBIDB_LITE); mobidb-lite (MOBIDB_LITE); mobidb-lite (MOBIDB_LITE); PTHR24256 (PANTHER); PTHR24256:SF462 (PANTHER); IPR001254 (PROSITE_PROFILES); IPR001254 (CDD); IPR009003 (SUPERFAMILY)	P:GO:0006508; F:GO:0004252	P:proteolysis; F:serine-type endopeptidase activity	[INTERPRO, BLASTED, MAPPED, ANNOTATED]	NP_648878	serine protease homolog 93	2790	ref|NP_648878.1|uncharacterized protein Dmel_CG4998, isoform A [Drosophila melanogaster]	1.04e-55	57.5342	208.764	292
8d	XM_032921838.1	693	5046	0.0250466	linear	2	-0.0018696	NA	7.5829	NA	NA	0.0946002	L.dec	dec	7.5829	0.18696	NA	NA	50.5991	NA	29.7746	Inf	Inf	Inf	1000	20200	XM_032921838	uncharacterized protein LOC116916578	879	7	1.38e-131	69.34	NA					no IPS match	no IPS match	no IPS match	[INTERPRO, BLASTED]			879	No Blast Hit	NA	NA	NA	NA
8d	XM_032921891.1	329	10916	0.00376001	linear	2	-0.00203903	NA	8.57634	NA	NA	0.0878505	L.dec	dec	8.57634	0.203903	NA	NA	43.0845	NA	25.8816	72.9552	Inf	Inf	1000	9984	XM_032921891	protein Jumonji isoform X1	5050	20	0	70.79	5	P:GO:0006338; P:GO:0034721; F:GO:0003677; F:GO:0034647; C:GO:0035097	P:chromatin remodeling; P:histone H3-K4 demethylation, trimethyl-H3-K4-specific; F:DNA binding; F:histone demethylase activity (H3-trimethyl-K4 specific); C:histone methyltransferase complex	EC:1.14.11.67	[Histone H3]-trimethyl-L-lysine(4) demethylase	IPR001606 (PFAM); IPR036431 (G3DSA:1.10.150.GENE3D); IPR003349 (PFAM); IPR004198 (PFAM); G3DSA:2.60.120.650 (GENE3D); IPR003347 (PFAM); mobidb-lite (MOBIDB_LITE); mobidb-lite (MOBIDB_LITE); mobidb-lite (MOBIDB_LITE); mobidb-lite (MOBIDB_LITE); mobidb-lite (MOBIDB_LITE); mobidb-lite (MOBIDB_LITE); mobidb-lite (MOBIDB_LITE); mobidb-lite (MOBIDB_LITE); mobidb-lite (MOBIDB_LITE); mobidb-lite (MOBIDB_…	F:GO:0003677	F:DNA binding	[INTERPRO, BLASTED, MAPPED, ANNOTATED]	NP_648324	Jumonji, AT rich interactive domain 2	5050	ref|NP_648324.1|Jumonji, AT rich interactive domain 2 [Drosophila melanogaster]	1.38e-169	62.776	568.926	634
[truncated: 860 more rows]
[truncated: 3 more columns]

## Sheet: Table S3_DRM
Table S3. Dose-responsive metabolites in Daphnia magna after 4 days exposure to gamma radiation.
id	X	irow	adjpvalue	model	nbpar	b	c	d	e	f	SDres	typology	trend	y0	yrange	xextrem	yextrem	BMD.zSD	BMD.xfold	BMD.zSD.lower	BMD.zSD.upper	BMD.xfold.lower	BMD.xfold.upper	nboot.successful	X.y	Name_ori	Name	HMDB	KEGG	A1	A2	A3	A4	A5	A6	A7	A8	A9	A10	B1	B2	B3	B4	B5	B6	B7	B8	B9	B10
[truncated: 100 more rows]
[truncated: 50 more columns]

## Sheet: Table S4_DRG_4d_GO
Table S4. Enriched gene ontology (GO) functions by dose-responsive genes in Daphnia magna after 4 days exposure to gamma radiation.
[truncated: 43 more rows]

[truncated: 5 more sheets: Table S5_DRG_8d_GO, Table S6_DRG_4d_KEGG, Table S7_DRG_8d_KEGG, Table S8_DRM_8d_KEGG, Table S9_Multiomics_Kegg]
